# Supplementary material for: Construction of SNP Fingerprinting and Genetic Diversity Analysis of Eggplant Based on KASP Technology
Source: Int J Mol Sci. 2025 May 31;26(11):5312. doi: 10.3390/ijms26115312 (PMC12154498; doi:10.3390/ijms26115312)
Supplement: Supplementary file 1 [file ijms-26-05312-s001.zip › Supplementary Table.xlsx]

## Sheet: Supplementary Table S1
Supplementary Table S1 Quality assessment of resequencing data
Sample name	Raw paired reads	Raw Base(bp)	Clean pairs	Clean base(bp)	Effective Rate(%)	Q20(%)	Q30(%)	GC Content(%)
S1	17085524	5125657200	17074068	5122220400	99.93	97.28	91.92	37.02
S2	17628880	5288664000	17596945	5279083500	99.82	97.19	91.69	37.47
S3	17130407	5139122100	17095749	5128724700	99.8	97.13	91.53	37.31
S4	30380908	9114272400	18055935	5416780500	99.86	97.21	91.67	37.22
S5	6620938	1986281400	18524443	5557332900	99.92	97.655	92.975	37.28
S6	25589767	7676930100	19488696	5846608800	99.845	96.98	91.22	37.235
S7	15916383	4774914900	22346834	6704050200	99.92	97.625	92.91	37.22
S8	30609402	9182820600	18089219	5426765700	99.85	97.055	91.34	37.075
S9	25630267	7689080100	18750685	5625205500	99.915	97.265	92.03	37.135
S10	22425610	6727683000	22404734	6721420200	99.91	96.85	91.03	37.07
S11	17946265	5383879500	17925851	5377755300	99.89	97.4	92.19	37.12
S12	18017256	5405176800	18006041	5401812300	99.94	97	91.33	36.79
S13	18017256	5405176800	18794054	5638216200	99.94	97	91.33	36.79
S14	18808851	5642655300	19305406	5791621800	99.92	97.17	91.68	36.76
S15	18037938	5411381400	18023242	5406972600	99.91	97.375	92.4	36.905
S16	16961983	5088594900	16947546	5084263800	99.91	97.41	92.465	36.89
S17	11680200	3504060000	18984120	5695236000	99.93	97.43	92.28	36.92
S18	18997661	5699298300	17404525	5221357500	99.93	97.22	91.78	37.17
S19	17419095	5225728500	16553704	4966111200	99.92	97.25	91.87	37.3
S20	16564909	4969472700	18785792	5635737600	99.93	96.97	91.28	36.97
S21	18818373	5645511900	18709767	5612930100	99.83	97.21	91.7	37.3
S22	18740135	5622040500	16507824	4952347200	99.84	97.05	91.34	37.04
S23	17690371	5307111300	17668845	5300653500	99.885	97.11	92.09	37.005
S24	25419104	7625731200	21191800	6357540000	99.92	97.5533	92.76	37.2467
S25	7482200	2244660000	20693003	6207900900	99.91	97.56	92.645	37.355
S26	13233131	3969939300	16384811	4915443300	99.88	97.32	92.5	37.16
S27	17106091	5131827300	17091386	5127415800	99.915	97.44	92.665	37.34
S28	18553266	5565979800	18540130	5562039000	99.92	97.8	93.265	37.28
S30	15664268	4699280400	16558240	4967472000	99.93	98.19	94.27	37.28
S31	16575773	4972731900	16811482	5043444600	99.89	97.98	93.79	37.55
S32	18552518	5565755400	18537114	5561134200	99.91	97.73	93.1	37.48
S33	2914597	874379100	18222172	5466651600	99.9	97.32	92.07	37.48
S35	18240636	5472190800	20316826	6095047800	99.9	97.93	93.65	37.39
S36	20340380	6102114000	19379533	5813859900	99.88	98.06	93.94	37.1
S37	19396325	5818897500	17735619	5320685700	99.91	98.09	94.06	37.41
S38	17750735	5325220500	19543878	5863163400	99.91	98.04	93.91	37.59
S39	19564888	5869466400	17663405	5299021500	99.89	97.95	93.72	37.52
S40	18583794	5575138200	18565217	5569565100	99.895	97.55	92.715	37.465
S41	3001010	900303000	16419623	4925886900	99.89	97.11	91.62	37.45
S42	16437479	4931243700	7784571	2335371300	99.89	98.03	93.91	37.93
S43	17734960	5320488000	17718673	5315601900	99.905	97.57	92.76	37.96
S44	14831249	4449374700	16574650	4972395000	99.91	97.98	93.8	37.97
S45	16587916	4976374800	18447277	5534183100	99.92	98.01	93.85	37.38
S46	18462453	5538735900	18696103	5608830900	99.92	98.08	94	37.14
S47	19225448	5767634400	19206848	5762054400	99.9	97.6	92.8	37.16
Y1	20135149	6040544700	20120311	6036093300	99.93	97.48	92.42	37.53
Y2	19415703	5824710900	19403456	5821036800	99.94	97.49	92.45	37.53
Y3	24953905	7486171500	24929352	7478805600	99.9	97.49	92.46	37.57
Y4	18144171	5443251300	18129209	5438762700	99.92	97.71	92.89	37.28
Y5	18801645	5640493500	18788200	5636460000	99.93	97.56	92.58	37.33
Y6	19728638	5918591400	19715734	5914720200	99.93	97.78	93.1	36.9
Y7	19134232	5740269600	35007373	10502211900	99.925	97.56	92.62	37.055
Y9	17821992	5346597600	17709482	5312844600	99.37	97.37	92.51	40.05
Y12	18945261	5683578300	18928143	5678442900	99.91	97.56	92.55	37.16
Y13	21091183	6327354900	21078348	6323504400	99.94	97.47	92.41	37.48
Y14	23347432	7004229600	23330852	6999255600	99.93	97.38	92.19	37.12
Y17	16686121	5005836300	16673931	5002179300	99.93	97.69	92.85	37.45
Y18	16718132	5015439600	16707017	5012105100	99.93	97.84	93.27	37.72
Y19	18995433	5698629900	18982246	5694673800	99.93	97.6	92.63	37.12
Y20	19152699	5745809700	19137911	5741373300	99.92	97.82	93.1	36.97
Y21	17937343	5381202900	17920495	5376148500	99.91	97.47	92.33	37.33
Y22	19480971	5844291300	19464148	5839244400	99.91	97.64	92.81	37.21

## Sheet: Supplementary Table S2
Supplementary Table S2 32 candidate core KASP markers
Sample_Name	Primer_AlleleFAM	Primer_AlleleHEX	Primer_Common												ID	Primer_AlleleFAM	Primer_AlleleHEX	Primer_Common
qz_1_3	GAAGGTGACCAAGTTCATGCTACCTAGCAAAGCTATGTCC	GAAGGTCGGAGTCAACGGATTACCTAGCAAAGCTATGTCG	CATTGGTACGGCTCCCTTTGAA												qz_1_1	GAAGGTGACCAAGTTCATGCTAGGCCCTTGAAGTTGATCAAAAT	GAAGGTCGGAGTCAACGGATTAGGCCCTTGAAGTTGATCAAAAC	TACTGGTAGCTTAAGAGAGTCA
qz_1_47	GAAGGTGACCAAGTTCATGCTGGTGTTGTTGGATACTATGTTATC	GAAGGTCGGAGTCAACGGATTGGTGTTGTTGGATACTATGTTATG	TTGCATGGGGTTCCCTTGTCTA												qz_1_2	GAAGGTGACCAAGTTCATGCTGAGAGACATTGCCAAGTTCATATC	GAAGGTCGGAGTCAACGGATTGAGAGACATTGCCAAGTTCATATT	ATCTTGGGCTAGGACACTTGGTCTTTC
qz_2_5	GAAGGTGACCAAGTTCATGCTCATTGTGCTGTTTGTGCAACG	GAAGGTCGGAGTCAACGGATTCATTGTGCTGTTTGTGCAACA	GACTACTTCACGAAGACTCCAATCT												qz_1_3	GAAGGTGACCAAGTTCATGCTACCTAGCAAAGCTATGTCC	GAAGGTCGGAGTCAACGGATTACCTAGCAAAGCTATGTCG	CATTGGTACGGCTCCCTTTGAA
qz_2_10	GAAGGTGACCAAGTTCATGCTCGAGGGTTGATCAAATGGTCAACA	GAAGGTCGGAGTCAACGGATTCGAGGGTTGATCAAATGGTCAACG	GATTAACTTTCATCTGCATAAGCCTT												qz_1_4	GAAGGTGACCAAGTTCATGCTGGCACATAGTTTGAGGAAAGA	GAAGGTCGGAGTCAACGGATTGGCACATAGTTTGAGGAAAGG	ATCGATGGATTAGATGTCGGCGTG
qz_3_12	GAAGGTGACCAAGTTCATGCTCCCCTCCAATTGTTTGGCATAAATC	GAAGGTCGGAGTCAACGGATTCCCCTCCAATTGTTTGGCATAAATA	TGAGGAGTGTCATGCCAACATG												qz_1_6	GAAGGTGACCAAGTTCATGCTGTAGGCCCTTGTGAGATTT	GAAGGTCGGAGTCAACGGATTGTAGGCCCTTGTGAGATTA	TAGACACATGGAAAATTGAACG
qz_3_40	GAAGGTGACCAAGTTCATGCTCGTCCTAGAATAGAGGCAT	GAAGGTCGGAGTCAACGGATTCGTCCTAGAATAGAGGCAA	AATTCATTCAACTCTTGCACAATCG												qz_1_7	GAAGGTGACCAAGTTCATGCTGTGGATAAGATGACCAAATTGGCT	GAAGGTCGGAGTCAACGGATTGTGGATAAGATGACCAAATTGGCA	CTCAGAATTAAAGGTAGTCTTC
qz_3_42	GAAGGTGACCAAGTTCATGCTGGAGCTGTATGATTGATTGAC	GAAGGTCGGAGTCAACGGATTGGAGCTGTATGATTGATTGAG	TCAACCTTAAGCACAAAATGTGA												qz_1_8	GAAGGTGACCAAGTTCATGCTGTTGTCTTAGGAATATCACA	GAAGGTCGGAGTCAACGGATTGTTGTCTTAGGAATATCACC	AGTTACAGTTGAGGGTAAGGGA
qz_4_6	GAAGGTGACCAAGTTCATGCTGAAAATATTTGATGCGGACT	GAAGGTCGGAGTCAACGGATTGAAAATATTTGATGCGGACG	TTGGTTACCTGACACATCAATGAC												qz_1_9	GAAGGTGACCAAGTTCATGCTGCCTTGTTCTTGCCTAATCTTG	GAAGGTCGGAGTCAACGGATTGCCTTGTTCTTGCCTAATCTTT	TTTTTCAGCCTTCAAGTCCTAA
qz_5_2	GAAGGTGACCAAGTTCATGCTCTTTTAGACGAGAGTTTTTTGG	GAAGGTCGGAGTCAACGGATTCTTTTAGACGAGAGTTTTTTGA	GAATACATAAATGGCGTCTGGAG												qz_1_12	GAAGGTGACCAAGTTCATGCTCCCTGCATAATAAAGCCTAAAATGT	GAAGGTCGGAGTCAACGGATTCCCTGCATAATAAAGCCTAAAATGC	TCTAGCACTCCAACACCAGTAGTA
qz_5_18	GAAGGTGACCAAGTTCATGCTGCAGTGAGCTAAAAAACACT	GAAGGTCGGAGTCAACGGATTGCAGTGAGCTAAAAAACACA	ACATGACAATCCTGGTTACGAT												qz_1_13	GAAGGTGACCAAGTTCATGCTTATCTTGGAGGAGATCATCCGACG	GAAGGTCGGAGTCAACGGATTTATCTTGGAGGAGATCATCCGACA	AGACTGAGGCACTCTATAAATG
qz_6_2	GAAGGTGACCAAGTTCATGCTCCAATTTGAGAAACTGAACTTTCG	GAAGGTCGGAGTCAACGGATTCCAATTTGAGAAACTGAACTTTCA	CACAAATGACAGTGGGTCCTCTG												qz_1_14	GAAGGTGACCAAGTTCATGCTAGATAGTCACTGATGCAAC	GAAGGTCGGAGTCAACGGATTAGATAGTCACTGATGCAAT	CTCATAGGTCACCCTACGAGTC
qz_6_4	GAAGGTGACCAAGTTCATGCTGGTCTTTAACTTCAACATTAAGCCG	GAAGGTCGGAGTCAACGGATTGGTCTTTAACTTCAACATTAAGCCC	ACTATGGCTGTCTAATTGTTTC												qz_1_16	GAAGGTGACCAAGTTCATGCTGAAAGAGAGAGAGTGTGTGTGCT	GAAGGTCGGAGTCAACGGATTGAAAGAGAGAGAGTGTGTGTGCC	GTGAGGAGGCACATAGGGACCATT
qz_6_17	GAAGGTGACCAAGTTCATGCTGATATGTTCCCTGTTGTGCTT	GAAGGTCGGAGTCAACGGATTGATATGTTCCCTGTTGTGCTA	ATAATCTCAACACCTCTTGGAAG												qz_1_17	GAAGGTGACCAAGTTCATGCTTTTAGCTCTCTAATTCCTA	GAAGGTCGGAGTCAACGGATTTTTAGCTCTCTAATTCCTG	ATTTGCAAAGTGGAGGTCATTTC
qz_7_17	GAAGGTGACCAAGTTCATGCTCGGTTTGTATGTATGTCATGTCG	GAAGGTCGGAGTCAACGGATTCGGTTTGTATGTATGTCATGTCA	AAATTAACCAACCAAGAGGTCC												qz_1_18	GAAGGTGACCAAGTTCATGCTCAACCTAGTGCTCTGATACC	GAAGGTCGGAGTCAACGGATTCAACCTAGTGCTCTGATACT	TGTTTTGACAACACATCACGTG
qz_7_29	GAAGGTGACCAAGTTCATGCTGGTGGAAGACGTTGATGAT	GAAGGTCGGAGTCAACGGATTGGTGGAAGACGTTGATGAC	GAATCAAGCCTCTTTTGGGTTACCAA												qz_1_19	GAAGGTGACCAAGTTCATGCTGACAAAATGTTGGTTATGAC	GAAGGTCGGAGTCAACGGATTGACAAAATGTTGGTTATGAT	TGCAAGCACACCAAATGCTCAATG
qz_8_2	GAAGGTGACCAAGTTCATGCTGACATATACAAAGCTACCAGTA	GAAGGTCGGAGTCAACGGATTGACATATACAAAGCTACCAGTT	CTCAACTTGTCGTTAAGACCCTGTTCC												qz_1_22	GAAGGTGACCAAGTTCATGCTGTGAAATGAATCATAGTGGTCTAT	GAAGGTCGGAGTCAACGGATTGTGAAATGAATCATAGTGGTCTAC	CACCACAACCAAAGCAAGCATT
qz_8_13	GAAGGTGACCAAGTTCATGCTTCAGCATCGAAATGTGGAACACCGG	GAAGGTCGGAGTCAACGGATTTCAGCATCGAAATGTGGAACACCGA	TTATGAGCTAGACCTGCCTTTCG												qz_1_24	GAAGGTGACCAAGTTCATGCTGAGGAGACTCCGGTTCAAATTTTA	GAAGGTCGGAGTCAACGGATTGAGGAGACTCCGGTTCAAATTTTG	AATGACATTAACAGATGCCACCTC
qz_9_2	GAAGGTGACCAAGTTCATGCTGGATGACGGTAAAACCTATGTA	GAAGGTCGGAGTCAACGGATTGGATGACGGTAAAACCTATGTG	GTGGCCAAATGGCAGCTTACTT												qz_1_25	GAAGGTGACCAAGTTCATGCTGGTTGTGTGTTGATGCAAAATG	GAAGGTCGGAGTCAACGGATTGGTTGTGTGTTGATGCAAAATA	GCTAACTCTAGATTATGGACGGGG
qz_9_29	GAAGGTGACCAAGTTCATGCTTAGATGGAGCCTTCCACAA	GAAGGTCGGAGTCAACGGATTTAGATGGAGCCTTCCACAG	TCCTAGCAGACTCTCTTGTGAG												qz_1_26	GAAGGTGACCAAGTTCATGCTGGATATGCCAATGATTCCCTGGCTT	GAAGGTCGGAGTCAACGGATTGGATATGCCAATGATTCCCTGGCTC	GAGAAGGAAGGATGGTTAAAGCAGGAC
qz_10_1	GAAGGTGACCAAGTTCATGCTGCCTCAATCGATAATGCAAAGTGTT	GAAGGTCGGAGTCAACGGATTGCCTCAATCGATAATGCAAAGTGTC	GTTAGACCTTGACGTGAATGTG												qz_1_27	GAAGGTGACCAAGTTCATGCTGGGCTTTGAACTCATGCTG	GAAGGTCGGAGTCAACGGATTGGGCTTTGAACTCATGCTA	GATAAGGCCCACAATTCTTCTT
qz_E10_1	GAAGGTGACCAAGTTCATGCTGGAGTGTAAATCACAAATTA	GAAGGTCGGAGTCAACGGATTGGAGTGTAAATCACAAATTG	TTCTTTTGTGACTTGCACCTTA												qz_1_28	GAAGGTGACCAAGTTCATGCTGTGGAAGGATTGAGCACCATTCTA	GAAGGTCGGAGTCAACGGATTGTGGAAGGATTGAGCACCATTCTG	GATAAGACATCCTGCTTGGGAA
qz_11_28	GAAGGTGACCAAGTTCATGCTATGGTGAGGGCTGCTAGCCACTTAG	GAAGGTCGGAGTCAACGGATTATGGTGAGGGCTGCTAGCCACTTAA	CCTAAGCATCAGTCTCTGGTTG												qz_1_29	GAAGGTGACCAAGTTCATGCTGTCCAATAGGCAGAAGTTAC	GAAGGTCGGAGTCAACGGATTGTCCAATAGGCAGAAGTTAT	CAAGCACTGCTTGTATCTTTCCCA
qz_12_1	GAAGGTGACCAAGTTCATGCTTGGGATCGTTCATGTGCTA	GAAGGTCGGAGTCAACGGATTTGGGATCGTTCATGTGCTC	TGCATATAAATGACTAGACAGGA												qz_1_30	GAAGGTGACCAAGTTCATGCTGCTACTGTAGATGGAAATCTTCC	GAAGGTCGGAGTCAACGGATTGCTACTGTAGATGGAAATCTTCT	TTCACTCAACCGTGGTGCATCAA
															qz_1_31	GAAGGTGACCAAGTTCATGCTGACAGTAATAGAACTATGTGTTCCC	GAAGGTCGGAGTCAACGGATTGACAGTAATAGAACTATGTGTTCCT	GAAAAAAATGCTACCAAAGAGA
															qz_1_33	GAAGGTGACCAAGTTCATGCTCACTCCGATTCAAACCAATAACCC	GAAGGTCGGAGTCAACGGATTCACTCCGATTCAAACCAATAACCT	ACCGCACTGTAGATCAGATGAT
															qz_1_34	GAAGGTGACCAAGTTCATGCTCTTGCAGAGCCTCTTACTC	GAAGGTCGGAGTCAACGGATTCTTGCAGAGCCTCTTACTA	TACGAGTAATTTTGACAACTTCA
															qz_1_37	GAAGGTGACCAAGTTCATGCTCCTACTAACACCGCTTTAACGCACA	GAAGGTCGGAGTCAACGGATTCCTACTAACACCGCTTTAACGCACG	ACCTATAAACAGGAGGCTACAG
															qz_1_38	GAAGGTGACCAAGTTCATGCTGCCTTGGAAATCAATCACACAGGC	GAAGGTCGGAGTCAACGGATTGCCTTGGAAATCAATCACACAGGT	AAAGCGTACTATTTAGACTCTA
															qz_1_39	GAAGGTGACCAAGTTCATGCTCACAAGCTTCAATTCCAACTA	GAAGGTCGGAGTCAACGGATTCACAAGCTTCAATTCCAACTT	AATGGTTTCTATTGTCTTGAATGGTG
															qz_1_40	GAAGGTGACCAAGTTCATGCTGCCATTAATCATCATGAAATCAA	GAAGGTCGGAGTCAACGGATTGCCATTAATCATCATGAAATCAC	CAAAAACTCTCAAGTTGTTGATG
															qz_1_42	GAAGGTGACCAAGTTCATGCTCTCCTATCTCTACATCATTTCTCG	GAAGGTCGGAGTCAACGGATTCTCCTATCTCTACATCATTTCTCA	CCTCCCATGCCAGTTGATAAGG
															qz_1_43	GAAGGTGACCAAGTTCATGCTCACTTTACGACTCGTAGAA	GAAGGTCGGAGTCAACGGATTCACTTTACGACTCGTAGAC	TGGCCCATAAACCATGGTTTCG
															qz_1_44	GAAGGTGACCAAGTTCATGCTTCAAACGACCCAACCAGTGACT	GAAGGTCGGAGTCAACGGATTTCAAACGACCCAACCAGTGACC	TATGGCCCCTTTTGAGTCTCTC
															qz_1_45	GAAGGTGACCAAGTTCATGCTGGGCTTTCAAGCCTGTATTA	GAAGGTCGGAGTCAACGGATTGGGCTTTCAAGCCTGTATTG	GCTCATAAGAGGTAACAATCCT
															qz_1_47	GAAGGTGACCAAGTTCATGCTGGTGTTGTTGGATACTATGTTATC	GAAGGTCGGAGTCAACGGATTGGTGTTGTTGGATACTATGTTATG	TTGCATGGGGTTCCCTTGTCTA
															qz_1_48	GAAGGTGACCAAGTTCATGCTGACATGTGTAGAGATAGTGTAAGA	GAAGGTCGGAGTCAACGGATTGACATGTGTAGAGATAGTGTAAGG	CTCCTCTTATCTTACTCCATTTGC
															qz_1_52	GAAGGTGACCAAGTTCATGCTGTATATAAGACTTGCTCCG	GAAGGTCGGAGTCAACGGATTGTATATAAGACTTGCTCCA	CCGCTAACCTTTCGTTGAATTCTC
															qz_1_55	GAAGGTGACCAAGTTCATGCTCACTGATTTTCTTTAGAGTTGCAAC	GAAGGTCGGAGTCAACGGATTCACTGATTTTCTTTAGAGTTGCAAT	GCACACTGGTACTGAGGCATAA
															qz_1_56	GAAGGTGACCAAGTTCATGCTCCTACACTTATTCCGCTTTAAATC	GAAGGTCGGAGTCAACGGATTCCTACACTTATTCCGCTTTAAATT	TTTCGATAACTAGACCTCCTAA
															qz_1_57	GAAGGTGACCAAGTTCATGCTAGAAAGCTACGTACCTCCA	GAAGGTCGGAGTCAACGGATTAGAAAGCTACGTACCTCCG	GCGTTCGGGTCGATTCTCAGAAGATT
															qz_1_61	GAAGGTGACCAAGTTCATGCTCGGCCATTTTTCGTGTGTTAG	GAAGGTCGGAGTCAACGGATTCGGCCATTTTTCGTGTGTTAC	TGCTCAACCCATCCGTATGATT
															qz_1_63	GAAGGTGACCAAGTTCATGCTAGATAACCATATCATACCAT	GAAGGTCGGAGTCAACGGATTAGATAACCATATCATACCAA	TACGCATTTCACTATTTGTGTA
															qz_1_64	GAAGGTGACCAAGTTCATGCTGCCCGTGTAGGATTTTATGGACCAC	GAAGGTCGGAGTCAACGGATTGCCCGTGTAGGATTTTATGGACCAA	CCGCTAGAATCCGTGGGCTAACAC
															qz_1_65	GAAGGTGACCAAGTTCATGCTATTCTTCACCCAGAACCCAGGATGA	GAAGGTCGGAGTCAACGGATTATTCTTCACCCAGAACCCAGGATGG	TTCGGCCATTTTCCGTGGGTGTTAGC
															qz_1_67	GAAGGTGACCAAGTTCATGCTAAGTGGCCTAGGTGGTCTAGC	GAAGGTCGGAGTCAACGGATTAAGTGGCCTAGGTGGTCTAGA	CCTGTTTCTCCTTCCTTGGGCTA
															qz_2_1	GAAGGTGACCAAGTTCATGCTCCATGATACCTATGTGAACTGCTTG	GAAGGTCGGAGTCAACGGATTCCATGATACCTATGTGAACTGCTTA	AACATAACACAGGAAGTAGCTA
															qz_2_3	GAAGGTGACCAAGTTCATGCTAAGCGAGGGGAAGGGATCTCTTTTC	GAAGGTCGGAGTCAACGGATTAAGCGAGGGGAAGGGATCTCTTTTT	TTTGAATGTTGGTGTAGGTTGTGCCG
															qz_2_4	GAAGGTGACCAAGTTCATGCTCGCTTTTGCTAATACCCGA	GAAGGTCGGAGTCAACGGATTCGCTTTTGCTAATACCCGG	CTACTTCTTCACATCCACCGTGCAATG
															qz_2_5	GAAGGTGACCAAGTTCATGCTCATTGTGCTGTTTGTGCAACG	GAAGGTCGGAGTCAACGGATTCATTGTGCTGTTTGTGCAACA	GACTACTTCACGAAGACTCCAATCT
															qz_2_6	GAAGGTGACCAAGTTCATGCTCCAGGAACATTAATCTTCTACAA	GAAGGTCGGAGTCAACGGATTCCAGGAACATTAATCTTCTACAG	TTGGTCACCAACTTTACCTTTC
															qz_2_10	GAAGGTGACCAAGTTCATGCTCGAGGGTTGATCAAATGGTCAACA	GAAGGTCGGAGTCAACGGATTCGAGGGTTGATCAAATGGTCAACG	GATTAACTTTCATCTGCATAAGCCTT
															qz_2_11	GAAGGTGACCAAGTTCATGCTAAAAGGGGGAGCAGATTTA	GAAGGTCGGAGTCAACGGATTAAAAGGGGGAGCAGATTTG	TTATCCTAAATAACCTCGCCAT
															qz_2_12	GAAGGTGACCAAGTTCATGCTTCACCGATCACATAGTCCGCAA	GAAGGTCGGAGTCAACGGATTTCACCGATCACATAGTCCGCAG	CAAGGGGATTCATTCCTGACAA
															qz_2_13	GAAGGTGACCAAGTTCATGCTCATATTGTTTCAAGATGTGTCG	GAAGGTCGGAGTCAACGGATTCATATTGTTTCAAGATGTGTCA	CAACACAATACGACACATCTTGAAAC
															qz_2_14	GAAGGTGACCAAGTTCATGCTAAATCTCTAAAATGGCAG	GAAGGTCGGAGTCAACGGATTAAATCTCTAAAATGGCAC	TGATTTAACCTTGAGGACGTGG
															qz_3_2	GAAGGTGACCAAGTTCATGCTTTGATTTGAGGTAGCCATA	GAAGGTCGGAGTCAACGGATTTTGATTTGAGGTAGCCATG	AGCATCTATCTCTACTATCTAG
															qz_3_3	GAAGGTGACCAAGTTCATGCTCCTCTAGACTAAGCTGGAACACATA	GAAGGTCGGAGTCAACGGATTCCTCTAGACTAAGCTGGAACACATG	ATATCTTACTTAGGACTTCCAACCAC
															qz_3_5	GAAGGTGACCAAGTTCATGCTAATGGGCAGTAGACACATG	GAAGGTCGGAGTCAACGGATTAATGGGCAGTAGACACATA	AGATACAACTCATTCTCTCAAC
															qz_3_8	GAAGGTGACCAAGTTCATGCTTTTAATTCGCGACCTCCACG	GAAGGTCGGAGTCAACGGATTTTTAATTCGCGACCTCCACA	AAGTACTGGGGGGAGGTGATTAGACA
															qz_3_9	GAAGGTGACCAAGTTCATGCTGTCCAGTGTTCTTGTCCAA	GAAGGTCGGAGTCAACGGATTGTCCAGTGTTCTTGTCCAC	GTGCACTAGAACTGACATCTAC
															qz_3_12	GAAGGTGACCAAGTTCATGCTCCCCTCCAATTGTTTGGCATAAATC	GAAGGTCGGAGTCAACGGATTCCCCTCCAATTGTTTGGCATAAATA	TGAGGAGTGTCATGCCAACATG
															qz_3_13	GAAGGTGACCAAGTTCATGCTTCCTTCCTATAGAGTGGGTTCTGGT	GAAGGTCGGAGTCAACGGATTTCCTTCCTATAGAGTGGGTTCTGGC	GAGGAACACCGGGAAGCTTTTTAGGAAA
															qz_3_14	GAAGGTGACCAAGTTCATGCTTCCATGGGTGAAAGGACCCAATG	GAAGGTCGGAGTCAACGGATTTCCATGGGTGAAAGGACCCAATA	GATTCTCTTCAAGCTCTACATTCTCTTC
															qz_3_15	GAAGGTGACCAAGTTCATGCTGCACGCCATACAAATAATGTCTCC	GAAGGTCGGAGTCAACGGATTGCACGCCATACAAATAATGTCTCT	TACTCATGATCTAGAATTGGCTGCAGT
															qz_3_16	GAAGGTGACCAAGTTCATGCTTTTCACCGCCGGTAGACTACTTTGA	GAAGGTCGGAGTCAACGGATTTTTCACCGCCGGTAGACTACTTTGG	CCTCAAGGACAAATGATTGCAGC
															qz_3_18	GAAGGTGACCAAGTTCATGCTGGAGCCACAAAGGACTATCTAAATC	GAAGGTCGGAGTCAACGGATTGGAGCCACAAAGGACTATCTAAATT	TATAAGTATACGAAAGAACCCT
															qz_3_20	GAAGGTGACCAAGTTCATGCTGGACTGCTACGAAAAACACCATCA	GAAGGTCGGAGTCAACGGATTGGACTGCTACGAAAAACACCATCG	CTAGACGTGCTCAATTGGGTGA
															qz_3_21	GAAGGTGACCAAGTTCATGCTGTTCCCCTTGATTAGAAAAAT	GAAGGTCGGAGTCAACGGATTGTTCCCCTTGATTAGAAAAAG	AGACGAGGAATAATTTTACTAC
															qz_3_22	GAAGGTGACCAAGTTCATGCTGTGAGTTTTGGCTCAAATCTATGGT	GAAGGTCGGAGTCAACGGATTGTGAGTTTTGGCTCAAATCTATGGA	GGATTCCAAGTACTAGTTTGCT
															qz_3_23	GAAGGTGACCAAGTTCATGCTCCTACTAAGTAAAGGGGGATGCA	GAAGGTCGGAGTCAACGGATTCCTACTAAGTAAAGGGGGATGCG	CATTGAGTCTTCCGCTGCTTGA
															qz_3_26	GAAGGTGACCAAGTTCATGCTCGTTATTCCATTCACCCGGGAAT	GAAGGTCGGAGTCAACGGATTCGTTATTCCATTCACCCGGGAAC	CCAGTATAAGCATCGGAGGTCA
															qz_3_27	GAAGGTGACCAAGTTCATGCTGCAACCTGACAATGTAATAGAAATG	GAAGGTCGGAGTCAACGGATTGCAACCTGACAATGTAATAGAAATA	TGTTAGTATCCTCTGGTTGTTGG
															qz_3_29	GAAGGTGACCAAGTTCATGCTCCCAAAAACATCAAACCCTTCTTTT	GAAGGTCGGAGTCAACGGATTCCCAAAAACATCAAACCCTTCTTTC	TTGCAGTAACTGTATACAGAAG
															qz_3_30	GAAGGTGACCAAGTTCATGCTTGGTCCATTAAACAGGTCG	GAAGGTCGGAGTCAACGGATTTGGTCCATTAAACAGGTCA	TAGCACCTATTTGGAAAGCCACACTG
															qz_3_31	GAAGGTGACCAAGTTCATGCTCAGCCATCACATCTAATAATCTAA	GAAGGTCGGAGTCAACGGATTCAGCCATCACATCTAATAATCTAG	TGAGTAGACCTTAAACAAGAAAGTC
															qz_3_32	GAAGGTGACCAAGTTCATGCTGTGAATAAAGGCTTTGACGTTTA	GAAGGTCGGAGTCAACGGATTGTGAATAAAGGCTTTGACGTTTG	GGTATTTCTAACCCTTTTCCCTTT
															qz_3_33	GAAGGTGACCAAGTTCATGCTCTAATACTTCCCTTCTCAC	GAAGGTCGGAGTCAACGGATTCTAATACTTCCCTTCTCAT	AGTAGCGGTTACAGACAATTAC
															qz_3_35	GAAGGTGACCAAGTTCATGCTGAGTCTGGGGAGAAATATT	GAAGGTCGGAGTCAACGGATTGAGTCTGGGGAGAAATATC	CATAGTTATGAATGTGAGTGAG
															qz_3_36	GAAGGTGACCAAGTTCATGCTGCAATTAATCTAGCTTTGTATCTGC	GAAGGTCGGAGTCAACGGATTGCAATTAATCTAGCTTTGTATCTGT	ATTTACCTCCAAAAGAGAAGTC
															qz_3_37	GAAGGTGACCAAGTTCATGCTGTGTGGCTGAGAAACCCAACATC	GAAGGTCGGAGTCAACGGATTGTGTGGCTGAGAAACCCAACATA	ACACTACCTAGAGGTGACAAGTT
															qz_3_39	GAAGGTGACCAAGTTCATGCTCACTAGTTGGCAGTCACATTGGA	GAAGGTCGGAGTCAACGGATTCACTAGTTGGCAGTCACATTGGG	AAGCAAGGTGCACCAACCACTTTTC
															qz_3_40	GAAGGTGACCAAGTTCATGCTCGTCCTAGAATAGAGGCAT	GAAGGTCGGAGTCAACGGATTCGTCCTAGAATAGAGGCAA	AATTCATTCAACTCTTGCACAATCG
															qz_3_41	GAAGGTGACCAAGTTCATGCTCGAATGCCACTGATCCTTG	GAAGGTCGGAGTCAACGGATTCGAATGCCACTGATCCTTA	TAAGTGGACTTTGAACAACTAAGCA
															qz_3_42	GAAGGTGACCAAGTTCATGCTGGAGCTGTATGATTGATTGAC	GAAGGTCGGAGTCAACGGATTGGAGCTGTATGATTGATTGAG	TCAACCTTAAGCACAAAATGTGA
															qz_3_43	GAAGGTGACCAAGTTCATGCTTTTTCTGGAGGAAGTAGAC	GAAGGTCGGAGTCAACGGATTTTTTCTGGAGGAAGTAGAG	GATCCTTTTGCATTATGCTAAA
															qz_3_44	GAAGGTGACCAAGTTCATGCTATCTCGGTGTATCACCTCCACCT	GAAGGTCGGAGTCAACGGATTATCTCGGTGTATCACCTCCACCG	GCAGAAGAAGGCCTATAGCTCA
															qz_3_45	GAAGGTGACCAAGTTCATGCTAGATTCATTTCACCGATGC	GAAGGTCGGAGTCAACGGATTAGATTCATTTCACCGATGT	ATAGATCTCAAGGAAGAAGTCC
															qz_4_3	GAAGGTGACCAAGTTCATGCTAAAGATGAGTCACAGTCTA	GAAGGTCGGAGTCAACGGATTAAAGATGAGTCACAGTCTC	CAGGCTGTTTTGACTCAGGAAA
															qz_4_4	GAAGGTGACCAAGTTCATGCTAGGGTCACAAGCAAGGCAGATTCAA	GAAGGTCGGAGTCAACGGATTAGGGTCACAAGCAAGGCAGATTCAG	AGTTTCCAGGGCCACTCTTTGATCTG
															qz_4_5	GAAGGTGACCAAGTTCATGCTGGGAAAAGAGTTTTTAAAGAACCG	GAAGGTCGGAGTCAACGGATTGGGAAAAGAGTTTTTAAAGAACCT	AGATTAAAATTGGAAATGGTGC
															qz_4_6	GAAGGTGACCAAGTTCATGCTGAAAATATTTGATGCGGACT	GAAGGTCGGAGTCAACGGATTGAAAATATTTGATGCGGACG	TTGGTTACCTGACACATCAATGAC
															qz_4_7	GAAGGTGACCAAGTTCATGCTCAAGTGTTACATACCAAATT	GAAGGTCGGAGTCAACGGATTCAAGTGTTACATACCAAATA	GTTCTTTGAGGCATGAATGGTTTGA
															qz_4_9	GAAGGTGACCAAGTTCATGCTTCATGGACTGGTTTCTTCAGCCC	GAAGGTCGGAGTCAACGGATTTCATGGACTGGTTTCTTCAGCCT	CTGAACCTCCGTAATATCTAAC
															qz_5_1	GAAGGTGACCAAGTTCATGCTGGTCTTCTCATAATCTTCTTTATC	GAAGGTCGGAGTCAACGGATTGGTCTTCTCATAATCTTCTTTATG	TTTGGCCATGGTAATAGTAAAAGA
															qz_5_2	GAAGGTGACCAAGTTCATGCTCTTTTAGACGAGAGTTTTTTGG	GAAGGTCGGAGTCAACGGATTCTTTTAGACGAGAGTTTTTTGA	GAATACATAAATGGCGTCTGGAG
															qz_5_4	GAAGGTGACCAAGTTCATGCTCCCTAAACGAAGTCAGAGAATTAAG	GAAGGTCGGAGTCAACGGATTCCCTAAACGAAGTCAGAGAATTAAC	AGGTGACTCACCTGCTAGCTTC
															qz_5_5	GAAGGTGACCAAGTTCATGCTCGTGCTTGAGTTTTTCGAAAG	GAAGGTCGGAGTCAACGGATTCGTGCTTGAGTTTTTCGAAAA	CTTTAGAGAAGTGACCTCCTGGAGA
															qz_5_6	GAAGGTGACCAAGTTCATGCTATACATGCTCCTTGACTTG	GAAGGTCGGAGTCAACGGATTATACATGCTCCTTGACTTA	CATAACGATCTTTTTTCTTTTCAGC
															qz_5_8	GAAGGTGACCAAGTTCATGCTGAAGTACCCTCAATTGTTTTC	GAAGGTCGGAGTCAACGGATTGAAGTACCCTCAATTGTTTTT	CCTAGCTTCCACCATACGCAGC
															qz_5_9	GAAGGTGACCAAGTTCATGCTCTTCCCATCTCTATCTTTCACCGGT	GAAGGTCGGAGTCAACGGATTCTTCCCATCTCTATCTTTCACCGGC	AAGTGACAAGGGGGTGAGACTGACT
															qz_5_10	GAAGGTGACCAAGTTCATGCTGTGTTGCGCGCCACATCTATAAAC	GAAGGTCGGAGTCAACGGATTGTGTTGCGCGCCACATCTATAAAT	CTAAGACCAAACAAAGGGTAAC
															qz_5_11	GAAGGTGACCAAGTTCATGCTTTCAGGCCATTTACGATCG	GAAGGTCGGAGTCAACGGATTTTCAGGCCATTTACGATCA	GGCTTTTCTCCGCAAGAACAATC
															qz_5_12	GAAGGTGACCAAGTTCATGCTTTGGCGATCCTAGAGAAGCAGTTCA	GAAGGTCGGAGTCAACGGATTTTGGCGATCCTAGAGAAGCAGTTCG	CTCCCGCACCAATCCGGCCTCGA
															qz_5_13	GAAGGTGACCAAGTTCATGCTGCAGCTACGACTACTTACCTTTCG	GAAGGTCGGAGTCAACGGATTGCAGCTACGACTACTTACCTTTCA	GACAGTAATCATAGGCAAGGATCCC
															qz_5_14	GAAGGTGACCAAGTTCATGCTAGAATTCGCGGGTCAATGCTCGGTA	GAAGGTCGGAGTCAACGGATTAGAATTCGCGGGTCAATGCTCGGTC	AAGAGCGCACCTAAAAGCAACC
															qz_5_15	GAAGGTGACCAAGTTCATGCTTCACCTAGAGCTGAACCTTCCAGAG	GAAGGTCGGAGTCAACGGATTTCACCTAGAGCTGAACCTTCCAGAA	GGCCAAAGGATTTCCACTTCCA
															qz_5_16	GAAGGTGACCAAGTTCATGCTGCATTGGTTTGCTAAATCGACATAC	GAAGGTCGGAGTCAACGGATTGCATTGGTTTGCTAAATCGACATAT	CTCACGTAATTTCGCCCGCCCGTT
															qz_5_18	GAAGGTGACCAAGTTCATGCTGCAGTGAGCTAAAAAACACT	GAAGGTCGGAGTCAACGGATTGCAGTGAGCTAAAAAACACA	ACATGACAATCCTGGTTACGAT
															qz_5_20	GAAGGTGACCAAGTTCATGCTCCATCGTACATATCCTTAATCACCC	GAAGGTCGGAGTCAACGGATTCCATCGTACATATCCTTAATCACCT	AGGTGTCTAGCGTTGAAAGGTGTGC
															qz_6_1	GAAGGTGACCAAGTTCATGCTCAGGTGTCATTCTCTGCTCTTCG	GAAGGTCGGAGTCAACGGATTCAGGTGTCATTCTCTGCTCTTCA	TTAAATCAACAACAGCTTTCTG
															qz_6_2	GAAGGTGACCAAGTTCATGCTCCAATTTGAGAAACTGAACTTTCG	GAAGGTCGGAGTCAACGGATTCCAATTTGAGAAACTGAACTTTCA	CACAAATGACAGTGGGTCCTCTG
															qz_6_4	GAAGGTGACCAAGTTCATGCTGGTCTTTAACTTCAACATTAAGCCG	GAAGGTCGGAGTCAACGGATTGGTCTTTAACTTCAACATTAAGCCC	ACTATGGCTGTCTAATTGTTTC
															qz_6_5	GAAGGTGACCAAGTTCATGCTGCAGATACAACAACCATTCCTC	GAAGGTCGGAGTCAACGGATTGCAGATACAACAACCATTCCTT	AGTTAATGAATAGTATCTTGCTGTG
															qz_6_6	GAAGGTGACCAAGTTCATGCTCAGTAAGGCCATAGTTTCA	GAAGGTCGGAGTCAACGGATTCAGTAAGGCCATAGTTTCG	AACATTTACTATGATCCGGCTC
															qz_6_9	GAAGGTGACCAAGTTCATGCTCCTTGAGTTTGATGAAGATG	GAAGGTCGGAGTCAACGGATTCCTTGAGTTTGATGAAGATA	GCTAGAACACATTACACCCTTCA
															qz_6_10	GAAGGTGACCAAGTTCATGCTCAAATCCTTCTAGCCCTTT	GAAGGTCGGAGTCAACGGATTCAAATCCTTCTAGCCCTTC	TTTGTGTGGACCAATGAGAGTG
															qz_6_13	GAAGGTGACCAAGTTCATGCTAAACGGCGGATTCCCCTGCTAC	GAAGGTCGGAGTCAACGGATTAAACGGCGGATTCCCCTGCTAT	CGATACATAAAATATTCAGCCAGAGCTG
															qz_6_14	GAAGGTGACCAAGTTCATGCTGCCCACTTTCTTACGATTACA	GAAGGTCGGAGTCAACGGATTGCCCACTTTCTTACGATTACG	GTAGTAAAAAAAAGTGGGATGCTG
															qz_6_15	GAAGGTGACCAAGTTCATGCTTTTGTGGGTGGAATCCCCCGAGAAA	GAAGGTCGGAGTCAACGGATTTTTGTGGGTGGAATCCCCCGAGAAG	GATTCAAGTAGTCATTTATTTGGTAC
															qz_6_16	GAAGGTGACCAAGTTCATGCTCCAAATCTTTGCCTTCATATGCAC	GAAGGTCGGAGTCAACGGATTCCAAATCTTTGCCTTCATATGCAA	TGTAAGCCCATCTCAACACCAA
															qz_6_17	GAAGGTGACCAAGTTCATGCTGATATGTTCCCTGTTGTGCTT	GAAGGTCGGAGTCAACGGATTGATATGTTCCCTGTTGTGCTA	ATAATCTCAACACCTCTTGGAAG
															qz_6_18	GAAGGTGACCAAGTTCATGCTGAAAGTTTGTTCTATACCTCT	GAAGGTCGGAGTCAACGGATTGAAAGTTTGTTCTATACCTCC	AGTGGAGAACATAATGGTGTAT
															qz_6_19	GAAGGTGACCAAGTTCATGCTGCACAGGTTTTAAAACAATGAACG	GAAGGTCGGAGTCAACGGATTGCACAGGTTTTAAAACAATGAACA	AATAGTGTGTCAAATTGACGGA
															qz_6_20	GAAGGTGACCAAGTTCATGCTCGGACACTAGAAGTCCATTAT	GAAGGTCGGAGTCAACGGATTCGGACACTAGAAGTCCATTAG	TATTTAAAGCCTGAGATCTTGTG
															qz_7_2	GAAGGTGACCAAGTTCATGCTCTGACGATTACATCTTTTTGGTGTC	GAAGGTCGGAGTCAACGGATTCTGACGATTACATCTTTTTGGTGTG	CTTCCAAAAAGGGAGGTTGTAA
															qz_7_3	GAAGGTGACCAAGTTCATGCTGTGCCAGCATAGGTATATAGTAGCC	GAAGGTCGGAGTCAACGGATTGTGCCAGCATAGGTATATAGTAGCA	GTAACCATTCCTTATGACCTAG
															qz_7_4	GAAGGTGACCAAGTTCATGCTCCTTTGTAAACAATCCCAAGCT	GAAGGTCGGAGTCAACGGATTCCTTTGTAAACAATCCCAAGCC	TTCGAAAGAGGAGTTGGAGAAAG
															qz_7_6	GAAGGTGACCAAGTTCATGCTCCTCAACATGATCACCATGTG	GAAGGTCGGAGTCAACGGATTCCTCAACATGATCACCATGTT	TATTAGATAGCCTTACTACCCTGACCCTC
															qz_7_7	GAAGGTGACCAAGTTCATGCTCGGTCAGTTTAAGCAATACCTA	GAAGGTCGGAGTCAACGGATTCGGTCAGTTTAAGCAATACCTG	TTAAGAGGGCCCAAATCCTTTA
															qz_7_9	GAAGGTGACCAAGTTCATGCTGACGACGATTCCACAACTTAAAATC	GAAGGTCGGAGTCAACGGATTGACGACGATTCCACAACTTAAAATT	GGTGAACAGAGAGATGGGCTAT
															qz_7_11	GAAGGTGACCAAGTTCATGCTTGCGCGTCAACTTTTCTGATGAAAC	GAAGGTCGGAGTCAACGGATTTGCGCGTCAACTTTTCTGATGAAAA	GAGAAGAATGTCACGCAGGGACTGT
															qz_7_12	GAAGGTGACCAAGTTCATGCTGCACTTAAATCACAATTTTGACG	GAAGGTCGGAGTCAACGGATTGCACTTAAATCACAATTTTGACA	TCATAAACTAATAATGGGACTTG
															qz_7_13	GAAGGTGACCAAGTTCATGCTGAGTGAATTCAAAATCAGAACTG	GAAGGTCGGAGTCAACGGATTGAGTGAATTCAAAATCAGAACTA	CACGGCGGAAGCATCTTGGACATCT
															qz_7_14	GAAGGTGACCAAGTTCATGCTCGCCATAGTCTCCCCTTAAAATAGG	GAAGGTCGGAGTCAACGGATTCGCCATAGTCTCCCCTTAAAATAGA	TGTTGTTGTTGTTGATTGTTTGGGG
															qz_7_15	GAAGGTGACCAAGTTCATGCTCAGGTAGAATCTTCTGGAGTCATGT	GAAGGTCGGAGTCAACGGATTCAGGTAGAATCTTCTGGAGTCATGC	AATGATGGTGACCTCCATACTC
															qz_7_16	GAAGGTGACCAAGTTCATGCTAGGGGGTCAGTACGAAAGATGTACC	GAAGGTCGGAGTCAACGGATTAGGGGGTCAGTACGAAAGATGTACT	CATCTGCATTTCTTATGGCTAG
															qz_7_17	GAAGGTGACCAAGTTCATGCTCGGTTTGTATGTATGTCATGTCG	GAAGGTCGGAGTCAACGGATTCGGTTTGTATGTATGTCATGTCA	AAATTAACCAACCAAGAGGTCC
															qz_7_18	GAAGGTGACCAAGTTCATGCTGGGAAAGTGATAGCTTATGCTTCCC	GAAGGTCGGAGTCAACGGATTGGGAAAGTGATAGCTTATGCTTCCT	ATAACTGCAGCCAATTCTAGAT
															qz_7_19	GAAGGTGACCAAGTTCATGCTGCTATGCTATAAGGACTGTG	GAAGGTCGGAGTCAACGGATTGCTATGCTATAAGGACTGTC	GACCCCTTTTTTGGGATAGACCG
															qz_7_20	GAAGGTGACCAAGTTCATGCTCCTGTTGTTGGTATTAGAGGTCTG	GAAGGTCGGAGTCAACGGATTCCTGTTGTTGGTATTAGAGGTCTA	ACCTATACAGCATACACCGAGTTTCT
															qz_7_23	GAAGGTGACCAAGTTCATGCTCCTTGCCAACTAACCTTTCA	GAAGGTCGGAGTCAACGGATTCCTTGCCAACTAACCTTTCG	ATAAGACTTGCTCCGGAGTTAGAC
															qz_7_24	GAAGGTGACCAAGTTCATGCTTCTACGGGTTTCCTTGACCAACC	GAAGGTCGGAGTCAACGGATTTCTACGGGTTTCCTTGACCAACT	TTCTTCGATTCTAAGGCTTAAAGC
															qz_7_26	GAAGGTGACCAAGTTCATGCTATGCGTCTTCCAAAGCTTCAGTGGG	GAAGGTCGGAGTCAACGGATTATGCGTCTTCCAAAGCTTCAGTGGC	TTGCTCTAAAATCGTGTCGAGG
															qz_7_27	GAAGGTGACCAAGTTCATGCTAACCTTTTTTTGCTCCGGGTCGTCA	GAAGGTCGGAGTCAACGGATTAACCTTTTTTTGCTCCGGGTCGTCG	ACCAATTTCAATTATTACAAGGCGCCAAG
															qz_7_28	GAAGGTGACCAAGTTCATGCTACAAAAGGGGGTCAGTACG	GAAGGTCGGAGTCAACGGATTACAAAAGGGGGTCAGTACA	AATTCTGTTTGGATTTGCTGATTCC
															qz_7_29	GAAGGTGACCAAGTTCATGCTGGTGGAAGACGTTGATGAT	GAAGGTCGGAGTCAACGGATTGGTGGAAGACGTTGATGAC	GAATCAAGCCTCTTTTGGGTTACCAA
															qz_7_30	GAAGGTGACCAAGTTCATGCTCGCTGCCTTATAGAGGAAAACG	GAAGGTCGGAGTCAACGGATTCGCTGCCTTATAGAGGAAAACA	TGTTTCTATCATCTTTCTTCAG
															qz_7_31	GAAGGTGACCAAGTTCATGCTGACGGTGAATGTGCAGTTGAC	GAAGGTCGGAGTCAACGGATTGACGGTGAATGTGCAGTTGAG	GTCAAAAGATACTGTATGATGCT
															qz_7_34	GAAGGTGACCAAGTTCATGCTTACCATATCTCACGTATCC	GAAGGTCGGAGTCAACGGATTTACCATATCTCACGTATCT	ACCACACAATTGTTGCTTTATT
															qz_7_35	GAAGGTGACCAAGTTCATGCTAATCTAACACAGAGAAGGCCCCACC	GAAGGTCGGAGTCAACGGATTAATCTAACACAGAGAAGGCCCCACT	ACAATGTCTCTGTTTCTCATCC
															qz_7_36	GAAGGTGACCAAGTTCATGCTGAAAGAGAACGATTCCTTCA	GAAGGTCGGAGTCAACGGATTGAAAGAGAACGATTCCTTCG	AGCAGTGATATTTTTGTCAATG
															qz_7_37	GAAGGTGACCAAGTTCATGCTCTCCCCCATTGGACCAATATTTTA	GAAGGTCGGAGTCAACGGATTCTCCCCCATTGGACCAATATTTTG	AGGAGTGATTAGTAAGTGCTGTCC
															qz_7_38	GAAGGTGACCAAGTTCATGCTAATGCTCAGTAAGTCGCTCTGCA	GAAGGTCGGAGTCAACGGATTAATGCTCAGTAAGTCGCTCTGCG	CAGAAGGAACTAGATGGAATCT
															qz_8_1	GAAGGTGACCAAGTTCATGCTCCGTTTCATCGATTTTGTCT	GAAGGTCGGAGTCAACGGATTCCGTTTCATCGATTTTGTCC	GGGACTAAACAGGAACAAGAGGGATCCACT
															qz_8_2	GAAGGTGACCAAGTTCATGCTGACATATACAAAGCTACCAGTA	GAAGGTCGGAGTCAACGGATTGACATATACAAAGCTACCAGTT	CTCAACTTGTCGTTAAGACCCTGTTCC
															qz_8_4	GAAGGTGACCAAGTTCATGCTCGGGAGCTTGGATTGAAATTCTG	GAAGGTCGGAGTCAACGGATTCGGGAGCTTGGATTGAAATTCTA	TAGCGTTAGTTTGACTATCTGT
															qz_8_5	GAAGGTGACCAAGTTCATGCTCAACTCGATATGATCATTA	GAAGGTCGGAGTCAACGGATTCAACTCGATATGATCATTG	ATTGGTATTGCTGGCTCTTTCA
															qz_8_6	GAAGGTGACCAAGTTCATGCTCTGGATGAGAAGAAACTCTCACGTC	GAAGGTCGGAGTCAACGGATTCTGGATGAGAAGAAACTCTCACGTT	TTTACGGAATCTGGTTCTTTTGGGG
															qz_8_8	GAAGGTGACCAAGTTCATGCTGGTCTGTGTAGATATATACCTACCA	GAAGGTCGGAGTCAACGGATTGGTCTGTGTAGATATATACCTACCG	GGGCTTACACGATGATTGGAACAAAGAGAC
															qz_8_9	GAAGGTGACCAAGTTCATGCTCTGCATCTTTTGGCGTAACTG	GAAGGTCGGAGTCAACGGATTCTGCATCTTTTGGCGTAACTA	TTACAGGAATAGTGTCAGGGAC
															qz_8_13	GAAGGTGACCAAGTTCATGCTTCAGCATCGAAATGTGGAACACCGG	GAAGGTCGGAGTCAACGGATTTCAGCATCGAAATGTGGAACACCGA	TTATGAGCTAGACCTGCCTTTCG
															qz_8_14	GAAGGTGACCAAGTTCATGCTCCAACTCGAGATAATGAGTCC	GAAGGTCGGAGTCAACGGATTCCAACTCGAGATAATGAGTCG	ACTAGGTTGTGTGTTGATGCAGCG
															qz_8_15	GAAGGTGACCAAGTTCATGCTGAAGAATCGCTCGAAAGCACG	GAAGGTCGGAGTCAACGGATTGAAGAATCGCTCGAAAGCACA	CGAGAATTGAATGGACCTTTCCCG
															qz_8_16	GAAGGTGACCAAGTTCATGCTTCCACGTCCAATTTAGTCCCTCGAG	GAAGGTCGGAGTCAACGGATTTCCACGTCCAATTTAGTCCCTCGAA	AAAGTGCCTTGAAAGTGAAGTA
															qz_8_18	GAAGGTGACCAAGTTCATGCTGAGCGTGTTATTGGAGAAAAAGATC	GAAGGTCGGAGTCAACGGATTGAGCGTGTTATTGGAGAAAAAGATT	GAAGTAAACATATTGGTAATGG
															qz_8_20	GAAGGTGACCAAGTTCATGCTGAATAAGGAGAGGCTTATCG	GAAGGTCGGAGTCAACGGATTGAATAAGGAGAGGCTTATCA	CTTCGGCGACTTCGCCCTTTAA
															qz_9_2	GAAGGTGACCAAGTTCATGCTGGATGACGGTAAAACCTATGTA	GAAGGTCGGAGTCAACGGATTGGATGACGGTAAAACCTATGTG	GTGGCCAAATGGCAGCTTACTT
															qz_9_3	GAAGGTGACCAAGTTCATGCTCTGTCAAAATCTCTTCTTTCCTA	GAAGGTCGGAGTCAACGGATTCTGTCAAAATCTCTTCTTTCCTG	AATGAGCTCCAGGTGCCCCAGTA
															qz_9_4	GAAGGTGACCAAGTTCATGCTAAAACCGATCGTCAGAATG	GAAGGTCGGAGTCAACGGATTAAAACCGATCGTCAGAATA	ATCCCCAGTCTGCTGACTTTTGG
															qz_9_7	GAAGGTGACCAAGTTCATGCTAGGAAAGAATGCATACGCGCTACCT	GAAGGTCGGAGTCAACGGATTAGGAAAGAATGCATACGCGCTACCC	CGTTTGGGGCAAGCTTTAGCTT
															qz_9_8	GAAGGTGACCAAGTTCATGCTCACGATCTAATAGATCGTTGTACT	GAAGGTCGGAGTCAACGGATTCACGATCTAATAGATCGTTGTACC	GCATGCAGCCATTTTTATGGTA
															qz_9_9	GAAGGTGACCAAGTTCATGCTTAGGATCGTAGATGCTAAT	GAAGGTCGGAGTCAACGGATTTAGGATCGTAGATGCTAAC	ATGTCTGGGGAGCATACTTGAC
															qz_9_10	GAAGGTGACCAAGTTCATGCTGAAGTAGAAAGCCCCATATCT	GAAGGTCGGAGTCAACGGATTGAAGTAGAAAGCCCCATATCA	GCGGGATTTAGGGATTCCTGTCTTTTGCTC
															qz_9_11	GAAGGTGACCAAGTTCATGCTGACTCAAAATCTCGTGCTAAAG	GAAGGTCGGAGTCAACGGATTGACTCAAAATCTCGTGCTAAAA	CAATATTATGCCTTGAAGAGGA
															qz_9_13	GAAGGTGACCAAGTTCATGCTGGTTAGGAAAGAATGCATAC	GAAGGTCGGAGTCAACGGATTGGTTAGGAAAGAATGCATAA	GGATCAAGGTACGAGCAGACCA
															qz_9_14	GAAGGTGACCAAGTTCATGCTGGAACATCCGTATAGCATC	GAAGGTCGGAGTCAACGGATTGGAACATCCGTATAGCATT	ATAAAGATTCTTCCTCTAGTCG
															qz_9_15	GAAGGTGACCAAGTTCATGCTGAGTATGAAGGATCTAGTGGCCA	GAAGGTCGGAGTCAACGGATTGAGTATGAAGGATCTAGTGGCCG	CAAAAACCATTTGCTTGCAACGC
															qz_9_17	GAAGGTGACCAAGTTCATGCTATCAACTTGTCTGGTCCCC	GAAGGTCGGAGTCAACGGATTATCAACTTGTCTGGTCCCT	CTTTGAGGAGTATACAAGTTTG
															qz_9_18	GAAGGTGACCAAGTTCATGCTCACTTCTTATAGATATGAGTCAC	GAAGGTCGGAGTCAACGGATTCACTTCTTATAGATATGAGTCAT	GAGAAAAGTGCTATCAAATTTGA
															qz_9_20	GAAGGTGACCAAGTTCATGCTGACCCTCCTTAATATTCACTCAATT	GAAGGTCGGAGTCAACGGATTGACCCTCCTTAATATTCACTCAATC	AAAGTTGTCATAAGCTGTGTGA
															qz_9_24	GAAGGTGACCAAGTTCATGCTAGTCGCTTGCTTGTTTGGTGC	GAAGGTCGGAGTCAACGGATTAGTCGCTTGCTTGTTTGGTGT	TCAAAATACACCAAGACCTGGGCCCA
															qz_9_25	GAAGGTGACCAAGTTCATGCTGGAGATATGCTGGCAAAAGTTTTA	GAAGGTCGGAGTCAACGGATTGGAGATATGCTGGCAAAAGTTTTG	TAGCGCACAATTGTCAAGCATCTT
															qz_9_27	GAAGGTGACCAAGTTCATGCTGATTCTGTACCAACAGAAG	GAAGGTCGGAGTCAACGGATTGATTCTGTACCAACAGAAT	ATCTTCAGCACTTGGATCATCCC
															qz_9_28	GAAGGTGACCAAGTTCATGCTATGAATGTGTGTATTGGAC	GAAGGTCGGAGTCAACGGATTATGAATGTGTGTATTGGAT	AATTTCTCATTTTCAAGGTCCA
															qz_9_29	GAAGGTGACCAAGTTCATGCTTAGATGGAGCCTTCCACAA	GAAGGTCGGAGTCAACGGATTTAGATGGAGCCTTCCACAG	TCCTAGCAGACTCTCTTGTGAG
															qz_10_1	GAAGGTGACCAAGTTCATGCTGCCTCAATCGATAATGCAAAGTGTT	GAAGGTCGGAGTCAACGGATTGCCTCAATCGATAATGCAAAGTGTC	GTTAGACCTTGACGTGAATGTG
															qz_10_2	GAAGGTGACCAAGTTCATGCTCCAAGGCATCCGTTTGTTGTT	GAAGGTCGGAGTCAACGGATTCCAAGGCATCCGTTTGTTGTC	GAAGTGATGAGATGGTTAGACGAC
															qz_10_3	GAAGGTGACCAAGTTCATGCTCAGATATAGTTGGTTCTCCT	GAAGGTCGGAGTCAACGGATTCAGATATAGTTGGTTCTCCC	TCTTTTTACCTGTCACGCCCTAA
															qz_10_4	GAAGGTGACCAAGTTCATGCTTCACTATTTAGAGGCTTTT	GAAGGTCGGAGTCAACGGATTTCACTATTTAGAGGCTTTG	TGGGGCCACGCTGTCTGGAATACAAAACAT
															qz_10_5	GAAGGTGACCAAGTTCATGCTGTTGAGTCACTCCAAGAGTAG	GAAGGTCGGAGTCAACGGATTGTTGAGTCACTCCAAGAGTAA	AATGCTCAGGTCCGTCTACGTGTGATTC
															qz_10_6	GAAGGTGACCAAGTTCATGCTTCCACTGGCTGCAAGGAAACAACTG	GAAGGTCGGAGTCAACGGATTTCCACTGGCTGCAAGGAAACAACTA	TCAATAAAAAGCAGGTTCTAGGGC
															qz_10_7	GAAGGTGACCAAGTTCATGCTGACTCATATGGCACTGAAATTG	GAAGGTCGGAGTCAACGGATTGACTCATATGGCACTGAAATTA	AGGCCAGTTCCTGTTTAAGTTGGAG
															qz_10_9	GAAGGTGACCAAGTTCATGCTGACTTCAATGACAACTTTTATGGTG	GAAGGTCGGAGTCAACGGATTGACTTCAATGACAACTTTTATGGTA	TATAAGAGAGAAAAAGGGGAAC
															qz_11_2	GAAGGTGACCAAGTTCATGCTTGAATTCTGGGTCTGGGCGCTTAGT	GAAGGTCGGAGTCAACGGATTTGAATTCTGGGTCTGGGCGCTTAGC	AATGGAAGTAGACCAACAGAGGA
															qz_11_5	GAAGGTGACCAAGTTCATGCTTTTGGAGTTACGAAGGGGTAGCA	GAAGGTCGGAGTCAACGGATTTTTGGAGTTACGAAGGGGTAGCG	TAGATCCCAATACACCCAATGCCAGATAG
															qz_11_7	GAAGGTGACCAAGTTCATGCTCAGATGCTAAAGCCAGAGT	GAAGGTCGGAGTCAACGGATTCAGATGCTAAAGCCAGAGC	GTCTTTCTGAATGTGATAGCTG
															qz_11_10	GAAGGTGACCAAGTTCATGCTCTCTGGATGCAGGAATAGT	GAAGGTCGGAGTCAACGGATTCTCTGGATGCAGGAATAGC	GGACTCTTTGGTGTAAGTTCCTTGGCTTGG
															qz_11_11	GAAGGTGACCAAGTTCATGCTGCACGAGATGATAAAGAGAGAGCTT	GAAGGTCGGAGTCAACGGATTGCACGAGATGATAAAGAGAGAGCTC	GTAGTTAGACTCATCATTCTGG
															qz_11_12	GAAGGTGACCAAGTTCATGCTCTATACTGAATGACTGGATCA	GAAGGTCGGAGTCAACGGATTCTATACTGAATGACTGGATCG	TGAGTATTCGTATGCAAGGTTGTCTA
															qz_11_14	GAAGGTGACCAAGTTCATGCTGGAACATCTACGTCAATGCACT	GAAGGTCGGAGTCAACGGATTGGAACATCTACGTCAATGCACG	TTGGCATGATATAGGCAAGACA
															qz_11_17	GAAGGTGACCAAGTTCATGCTTGTTGGCAGCCCCGTTTTTCAGTTC	GAAGGTCGGAGTCAACGGATTTGTTGGCAGCCCCGTTTTTCAGTTT	TAAAATGCGACGAGCGCTAAAA
															qz_11_18	GAAGGTGACCAAGTTCATGCTGCTATGCATGTTGGGATCATC	GAAGGTCGGAGTCAACGGATTGCTATGCATGTTGGGATCATT	ACGCGTCTAGCGTCGAAATATCC
															qz_11_19	GAAGGTGACCAAGTTCATGCTGCCTAATTGGGCTCTCTCTTTCATC	GAAGGTCGGAGTCAACGGATTGCCTAATTGGGCTCTCTCTTTCATA	ATTTGCACCCAAGAAGGATTAA
															qz_11_20	GAAGGTGACCAAGTTCATGCTGTGCGGGTCAGAAAGATATCC	GAAGGTCGGAGTCAACGGATTGTGCGGGTCAGAAAGATATCT	CCACTGATTTGGGGTTATTCTA
															qz_11_21	GAAGGTGACCAAGTTCATGCTCTCGTCAAGAGTTCTAATAAT	GAAGGTCGGAGTCAACGGATTCTCGTCAAGAGTTCTAATAAA	TCTCATCTTCCTATGCGTGTTT
															qz_11_22	GAAGGTGACCAAGTTCATGCTGTTACGGGGAGTATATGCTTCAGGA	GAAGGTCGGAGTCAACGGATTGTTACGGGGAGTATATGCTTCAGGC	GGACGTTGTGACGGCATACTTGTA
															qz_11_23	GAAGGTGACCAAGTTCATGCTCGTTGTGAACAAGATTCACAAT	GAAGGTCGGAGTCAACGGATTCGTTGTGAACAAGATTCACAAG	TACTAGAGGACATCCTTTAAAAG
															qz_11_24	GAAGGTGACCAAGTTCATGCTGCTCAAATTCACAATAGTTCAAT	GAAGGTCGGAGTCAACGGATTGCTCAAATTCACAATAGTTCAAC	TCTAACGTTATGCAGAGATTAA
															qz_11_26	GAAGGTGACCAAGTTCATGCTGAATGGTCACTTTAAATGGT	GAAGGTCGGAGTCAACGGATTGAATGGTCACTTTAAATGGC	GCAGATCTTCCATTTTTTCCTT
															qz_11_27	GAAGGTGACCAAGTTCATGCTGATTTTGCCAAAAGTAGTG	GAAGGTCGGAGTCAACGGATTGATTTTGCCAAAAGTAGTA	GGACATCTGACGAAGAAGAACCT
															qz_11_28	GAAGGTGACCAAGTTCATGCTATGGTGAGGGCTGCTAGCCACTTAG	GAAGGTCGGAGTCAACGGATTATGGTGAGGGCTGCTAGCCACTTAA	CCTAAGCATCAGTCTCTGGTTG
															qz_11_29	GAAGGTGACCAAGTTCATGCTAGAGGCCCCCATAGATTGAGAC	GAAGGTCGGAGTCAACGGATTAGAGGCCCCCATAGATTGAGAT	ATATCAGCAAGTGTCGTCAGTGTGGGA
															qz_11_30	GAAGGTGACCAAGTTCATGCTGGCTGCCTTATTAATCTGATT	GAAGGTCGGAGTCAACGGATTGGCTGCCTTATTAATCTGATC	CCTTGACGTCGGACCATGCTAT
															qz_11_31	GAAGGTGACCAAGTTCATGCTGCAAGTTGATTATGGGGTTCAA	GAAGGTCGGAGTCAACGGATTGCAAGTTGATTATGGGGTTCAG	AGGTGCCTCACCTAGAAAATGC
															qz_11_36	GAAGGTGACCAAGTTCATGCTTTTAGATAGGTACTCAAC	GAAGGTCGGAGTCAACGGATTTTTAGATAGGTACTCAAG	GATTTCTATCTTTATCATGTGC
															qz_11_37	GAAGGTGACCAAGTTCATGCTGTGTTACATCCTTCCCCCA	GAAGGTCGGAGTCAACGGATTGTGTTACATCCTTCCCCCC	ATGGTCAAAAGTATTTAGCTATGCTA
															qz_11_38	GAAGGTGACCAAGTTCATGCTGATGAACCATTGAAAACCTTC	GAAGGTCGGAGTCAACGGATTGATGAACCATTGAAAACCTTT	ATTTTATCAAGGGGTTCGAGCAGG
															qz_12_1	GAAGGTGACCAAGTTCATGCTTGGGATCGTTCATGTGCTA	GAAGGTCGGAGTCAACGGATTTGGGATCGTTCATGTGCTC	TGCATATAAATGACTAGACAGGA
															qz_12_2	GAAGGTGACCAAGTTCATGCTGCCAACACTCTCATGCATTGT	GAAGGTCGGAGTCAACGGATTGCCAACACTCTCATGCATTGG	TGGATGAGTGGCAAAGTGTTGC
															qz_12_3	GAAGGTGACCAAGTTCATGCTGGAACCGCTGATTTCTTGGTAC	GAAGGTCGGAGTCAACGGATTGGAACCGCTGATTTCTTGGTAT	AACGAGAACTGCGAGCAAATAGAACACC
															qz_12_4	GAAGGTGACCAAGTTCATGCTTTTCATTTCCGGAGTGTTAGCCCCG	GAAGGTCGGAGTCAACGGATTTTTCATTTCCGGAGTGTTAGCCCCC	AAATTGTAACCAAGCATCACCC
															qz_12_5	GAAGGTGACCAAGTTCATGCTGGTATAAGAATAAGTACGCACG	GAAGGTCGGAGTCAACGGATTGGTATAAGAATAAGTACGCACA	TGTGGGTTCTAACATCCTCTCCCCC
															qz_12_9	GAAGGTGACCAAGTTCATGCTGAGCATGTTAAGTCCAAAATTTCA	GAAGGTCGGAGTCAACGGATTGAGCATGTTAAGTCCAAAATTTCG	TCGAACAACATAGTTGTCTTAA
															qz_12_10	GAAGGTGACCAAGTTCATGCTTCTTCTCCACTAACAGTTA	GAAGGTCGGAGTCAACGGATTTCTTCTCCACTAACAGTTG	TTGGATTTCCTTTGTTTTTGTG

## Sheet: Supplementary Table S3
Supplementary Table S3 KASP result of 286 eggplant varieties
Sample_Name	qz_1_3	qz_1_13	qz_1_16	qz_1_25	qz_1_43	qz_1_47	qz_2_5	qz_2_10	qz_3_3	qz_3_12	qz_3_40	qz_3_42	qz_4_5	qz_4_6	qz_5_2	qz_5_18	qz_6_2	qz_6_4	qz_6_17	qz_7_17	qz_7_29	qz_8_2	qz_8_13	qz_9_2	qz_9_3	qz_9_29	qz_10_1	qz_E10_1	qz_11_28	qz_11_29	qz_12_1	qz_12_2
535	G/G	C/C	C/C	A/A	A/A	C/C	A/A	A/G	A/A	A/A	A/A	C/C	G/T	T/T	G/G	T/T	G/A	G/G	A/A	G/G	T/C	A/A	?/?	G/G	A/G	A/A	T/T	G/G	A/A	T/T	A/A	T/G
548	C/C	T/T	T/T	G/G	C/C	G/G	G/G	A/G	A/G	C/G	A/A	C/C	T/T	G/G	G/G	A/A	G/A	G/G	A/A	A/A	C/C	A/A	A/A	G/G	G/G	A/A	T/T	G/G	A/A	T/T	C/C	G/G
565	G/G	C/C	C/C	A/A	A/A	C/C	A/A	A/G	A/G	C/G	A/A	C/C	T/T	G/G	G/G	T/A	G/A	G/G	A/A	G/G	C/C	A/T	A/A	G/G	A/G	A/A	C/C	G/G	G/G	C/C	C/C	T/G
567	G/G	C/C	C/C	A/A	A/A	C/C	G/G	A/G	A/G	C/G	T/A	C/G	T/T	G/G	G/G	T/T	G/A	G/G	A/A	G/G	C/C	A/T	A/A	G/G	A/G	A/G	C/C	G/G	G/A	C/T	C/C	G/G
573	G/G	C/C	C/C	A/A	A/A	C/C	A/G	G/G	A/G	C/G	A/A	C/C	T/T	G/G	G/G	T/A	G/A	G/G	A/A	G/G	C/C	A/T	A/A	G/G	A/G	A/A	C/C	G/G	G/G	C/C	A/C	G/G
574	C/G	T/C	T/C	G/A	C/C	C/G	A/A	A/G	A/G	C/G	A/A	C/C	G/T	T/G	G/A	T/A	G/A	G/C	A/A	G/G	C/C	A/T	A/A	G/G	G/G	A/G	T/C	G/G	A/A	T/T	A/A	T/G
575	G/G	C/C	C/C	A/A	A/A	C/C	A/A	A/G	A/G	C/G	A/A	C/C	G/T	T/G	G/G	A/A	G/A	G/G	A/A	G/G	T/C	A/T	A/A	G/G	A/G	A/A	T/T	G/G	G/A	C/T	A/C	T/G
576	C/G	T/C	T/C	G/A	C/C	C/G	A/A	A/G	A/G	C/G	T/A	C/G	T/T	T/G	G/A	T/T	G/A	G/C	T/A	G/A	T/C	A/T	A/A	A/G	A/G	G/G	C/C	G/G	A/A	T/T	A/C	T/G
579	C/G	T/C	T/C	G/A	C/C	C/G	G/G	A/G	A/A	A/A	A/A	C/C	T/T	G/G	G/G	A/A	G/A	G/C	A/A	G/A	C/C	A/T	?/?	G/G	A/G	A/A	C/C	G/G	G/G	C/C	C/C	T/G
580	C/C	T/T	T/T	G/G	C/C	G/G	A/A	G/G	A/G	C/G	A/A	C/G	G/T	T/G	G/A	T/A	G/A	G/C	T/A	A/A	C/C	A/T	?/?	G/G	A/G	A/A	T/C	G/G	G/A	C/T	C/C	G/G
583	G/G	C/C	C/C	A/A	A/A	C/C	A/G	G/G	A/G	C/G	A/A	C/C	T/T	G/G	G/A	T/A	G/A	G/G	A/A	G/G	C/C	A/T	A/A	G/G	A/G	A/A	C/C	G/G	G/G	C/C	C/C	G/G
585	C/C	T/T	T/T	G/G	C/C	G/G	A/A	G/G	A/G	C/G	T/A	C/G	G/T	T/G	G/A	T/T	G/A	G/C	T/A	A/A	C/C	A/T	G/G	A/G	A/G	A/A	T/C	G/G	G/A	C/T	C/C	T/G
588	G/G	C/C	C/C	A/A	A/A	C/C	A/A	A/G	A/G	C/G	A/A	C/C	G/T	T/G	G/G	A/A	G/A	C/C	A/A	G/G	C/C	A/A	G/G	G/G	G/G	A/G	T/T	G/G	A/A	T/T	A/A	G/G
590	G/G	C/C	C/C	A/A	C/C	C/C	A/A	G/G	A/G	C/G	A/A	C/G	G/T	G/G	G/A	T/T	G/A	G/C	T/T	A/A	C/C	A/T	G/G	G/G	A/G	A/A	C/C	G/G	G/A	C/T	C/C	G/G
591	C/G	T/C	T/C	G/A	C/C	C/G	A/A	A/G	A/G	C/G	T/A	C/C	G/T	T/G	G/A	T/A	G/A	G/C	T/A	G/A	T/C	A/T	A/A	G/G	A/G	A/G	C/C	?/?	A/A	T/T	A/C	T/G
594	C/G	T/C	T/C	G/A	C/C	C/G	A/A	A/G	A/G	C/G	A/A	C/C	G/T	T/G	G/A	T/T	G/A	G/C	T/A	G/G	C/C	A/T	?/?	G/G	G/G	A/G	T/C	G/G	A/A	T/T	A/A	T/G
595	G/G	C/C	C/C	A/A	A/A	C/C	A/A	A/G	A/G	C/G	A/A	C/C	G/T	T/G	G/G	T/A	G/A	G/G	A/A	G/G	T/C	A/A	A/A	G/G	A/G	A/A	T/C	G/G	G/A	C/T	A/C	T/G
596	G/G	C/C	C/C	A/A	A/A	C/C	A/A	A/G	A/G	C/G	T/A	C/C	G/T	T/G	G/A	T/A	G/A	G/G	A/A	G/G	T/C	A/T	A/A	G/G	A/G	A/G	T/C	G/G	A/A	T/T	A/C	T/G
597	G/G	C/C	C/C	A/A	A/A	C/C	G/G	A/G	A/A	A/A	A/A	C/C	T/T	G/G	G/A	A/A	G/A	G/C	A/A	A/A	C/C	A/A	?/?	G/G	A/G	A/A	C/C	G/G	G/G	C/C	C/C	T/G
599	C/G	T/C	T/C	G/A	C/C	C/G	A/A	A/G	A/G	C/G	T/A	C/G	T/T	G/G	G/A	T/T	G/A	G/C	T/T	G/A	C/C	A/T	A/A	A/G	G/G	G/G	T/C	G/G	A/A	T/T	A/C	T/G
601	G/G	C/C	C/C	A/A	A/A	C/C	A/A	A/G	A/G	C/G	T/A	C/C	T/T	T/G	G/A	T/A	G/A	G/G	A/A	G/G	C/C	A/T	A/A	A/A	G/G	G/G	T/C	G/G	A/A	T/T	A/C	T/G
602	C/G	T/C	T/C	G/A	C/C	C/G	G/G	A/G	A/A	A/A	A/A	C/C	T/T	G/G	?/?	A/A	G/A	C/C	T/A	A/A	C/C	A/T	G/G	A/G	A/G	A/A	C/C	G/G	G/G	C/C	A/C	T/G
604	G/G	C/C	C/C	A/A	A/A	C/C	G/G	A/G	A/G	C/G	A/A	C/C	G/T	T/G	G/G	T/A	G/A	G/G	A/A	G/G	T/C	A/T	A/A	G/G	A/G	A/G	T/C	G/G	A/A	T/T	A/C	T/G
605	C/C	T/T	T/T	G/G	C/C	G/G	A/A	A/G	A/G	C/G	A/A	C/G	T/T	T/G	G/A	T/T	G/A	G/C	T/T	G/A	C/C	A/T	A/A	A/G	A/G	A/G	C/C	G/G	A/A	T/T	A/C	T/G
606	G/G	C/C	C/C	A/A	A/A	C/C	A/A	G/G	A/G	C/G	T/A	C/C	G/T	T/G	G/A	A/A	G/A	G/G	A/A	G/G	T/C	A/T	A/A	G/G	A/G	A/A	T/C	G/G	G/A	C/T	A/C	G/G
607	C/G	T/C	T/C	G/A	C/C	C/G	A/A	A/G	A/G	C/G	A/A	C/C	G/T	T/T	G/A	T/T	G/A	C/C	A/A	A/A	T/C	A/T	A/A	A/A	A/G	A/G	T/T	A/A	A/A	T/T	A/A	T/T
608	G/G	C/C	C/C	A/A	A/A	C/C	A/A	A/G	A/G	C/G	T/A	C/G	T/T	T/G	G/A	T/T	G/A	G/C	T/A	G/G	T/C	A/T	?/?	G/G	A/G	A/G	T/C	G/G	A/A	T/T	A/A	T/G
609	G/G	C/C	C/C	A/A	A/A	C/C	A/A	A/G	A/G	C/G	A/A	C/C	G/T	T/T	G/G	A/A	G/A	G/G	A/A	G/G	T/C	A/A	G/G	G/G	G/G	A/G	T/C	G/G	G/A	C/T	A/A	G/G
610	C/G	T/C	T/C	G/A	C/C	C/G	A/A	A/G	A/G	C/G	T/A	C/C	T/T	T/G	G/A	T/A	G/A	G/G	T/A	G/G	T/C	A/T	A/A	G/G	G/G	A/G	C/C	G/G	A/A	T/T	A/C	G/G
611	C/C	T/T	T/T	G/G	C/C	G/G	A/A	A/G	A/G	C/G	T/A	C/C	T/T	T/G	G/A	A/A	G/A	G/C	T/A	G/G	C/C	A/T	?/?	G/G	G/G	A/G	T/C	G/G	A/A	T/T	A/C	T/G
612	C/G	T/C	T/C	G/A	C/C	C/G	G/G	A/G	A/A	A/A	A/A	C/C	T/T	G/G	G/A	A/A	G/A	C/C	A/A	G/A	C/C	A/T	G/G	G/G	A/G	A/A	T/C	G/G	G/A	C/T	C/C	T/G
613	C/G	T/C	T/C	G/A	C/C	C/G	A/A	A/G	A/G	C/G	T/T	C/C	T/T	T/G	G/A	A/A	G/A	G/G	T/A	G/G	C/C	A/T	A/A	A/G	A/G	A/G	C/C	G/G	A/A	T/T	A/C	T/G
614	G/G	C/C	C/C	A/A	A/A	C/C	A/A	A/G	A/G	C/G	A/A	C/G	G/T	T/G	G/A	T/T	G/A	G/C	T/A	A/A	C/C	A/T	G/G	G/G	A/G	A/A	T/T	G/G	G/G	C/C	C/C	T/G
615	C/C	T/T	T/T	G/G	C/C	G/G	A/A	A/G	A/G	C/G	T/T	C/C	T/T	T/G	G/A	A/A	G/A	G/C	T/T	G/G	C/C	A/T	A/A	A/G	G/G	A/G	C/C	G/G	A/A	T/T	C/C	G/G
616	G/G	C/C	C/C	A/A	A/A	C/C	A/A	G/G	A/G	C/G	A/A	C/G	T/T	T/G	G/A	T/A	G/A	G/G	A/A	G/G	C/C	A/T	A/A	G/G	A/G	A/G	C/C	?/?	G/A	C/T	A/C	G/G
617	C/G	T/C	T/C	G/A	C/C	C/G	A/A	A/G	A/G	C/G	A/A	C/C	G/T	G/G	G/A	T/A	G/A	G/C	A/A	G/G	C/C	A/T	A/A	G/G	G/G	A/G	T/C	G/G	G/A	C/T	A/A	G/G
619	G/G	C/C	C/C	A/A	A/A	C/C	A/A	A/G	A/G	C/G	T/T	C/C	T/T	G/G	G/A	T/T	G/A	G/G	A/A	G/G	C/C	A/T	A/A	G/G	A/G	G/G	C/C	G/G	A/A	T/T	A/C	T/G
620	G/G	C/C	C/C	A/A	A/A	C/C	A/A	A/G	A/G	C/G	A/A	C/C	G/T	T/G	G/G	T/A	G/A	G/G	A/A	G/G	C/C	A/A	A/A	G/G	A/G	A/G	T/T	G/G	G/A	C/T	A/C	T/G
621	G/G	C/C	C/C	A/A	A/A	C/C	A/A	A/G	A/G	C/G	A/A	C/C	G/T	T/G	G/G	T/A	G/A	G/G	A/A	G/G	C/C	A/A	G/G	G/G	G/G	G/G	T/C	G/G	G/A	C/T	A/A	G/G
622	C/G	T/C	T/C	G/A	C/C	C/G	A/G	A/G	A/G	C/G	T/A	C/C	T/T	T/G	G/A	A/A	G/A	G/C	A/A	G/A	T/C	A/T	?/?	G/G	A/G	A/A	C/C	G/G	G/G	C/C	C/C	T/G
623	C/C	T/T	T/T	G/G	C/C	G/G	A/G	A/G	A/G	C/G	T/T	C/C	T/T	T/G	G/A	A/A	G/A	G/C	T/A	G/G	C/C	A/T	A/A	A/G	A/G	A/A	C/C	G/G	A/A	T/T	A/C	T/G
624	C/G	T/C	T/C	G/A	C/C	C/G	A/A	G/G	A/G	C/G	A/A	C/G	G/T	T/G	G/A	T/T	G/A	C/C	T/T	A/A	T/C	A/T	G/G	G/G	A/G	A/A	T/T	G/G	G/A	C/T	C/C	T/G
625	G/G	C/C	C/C	A/A	A/A	C/C	A/A	A/G	A/G	C/G	A/A	C/C	G/T	T/T	G/G	A/A	G/A	G/G	A/A	G/G	T/C	A/T	?/?	G/G	A/G	A/G	T/T	G/G	A/A	T/T	A/A	T/G
626	C/G	T/C	T/C	?/?	C/C	C/G	A/A	A/G	A/G	C/G	T/A	C/G	T/T	T/G	G/A	A/A	G/A	G/G	T/A	G/A	C/C	A/T	?/?	A/G	A/G	A/G	T/C	G/G	G/A	C/T	A/A	G/G
627	G/G	C/C	C/C	A/A	A/A	C/C	A/A	A/G	A/G	C/G	A/A	C/C	G/T	T/G	G/G	A/A	G/A	G/G	A/A	G/G	T/C	A/T	?/?	G/G	A/G	A/A	T/C	G/G	G/G	C/C	C/C	G/G
628	G/G	C/C	C/C	A/A	A/A	C/C	A/A	A/G	A/G	C/G	A/A	C/C	G/T	G/G	G/G	T/A	G/A	G/G	A/A	G/G	C/C	A/T	A/A	G/G	A/G	A/A	C/C	G/G	G/G	C/C	C/C	G/G
629	G/G	C/C	C/C	A/A	A/A	C/C	A/A	A/G	A/G	C/G	A/A	C/C	G/T	T/T	G/G	A/A	G/A	G/G	A/A	G/G	T/C	A/A	G/G	G/G	A/G	A/A	T/C	G/G	G/A	C/T	A/A	G/G
2024_7	C/G	T/C	T/C	G/A	C/C	C/G	A/G	G/G	A/G	C/G	T/A	C/C	G/T	G/G	G/A	T/T	G/A	G/G	A/A	A/A	C/C	A/T	A/A	G/G	A/G	A/A	T/T	G/G	G/G	C/C	C/C	G/G
2024_8	C/G	T/C	T/C	G/A	C/C	C/G	G/G	G/G	A/G	C/G	T/A	C/G	G/T	G/G	G/A	T/T	G/A	G/G	A/A	G/A	C/C	A/T	A/A	A/G	A/G	A/A	T/T	G/G	G/G	C/C	C/C	G/G
2024_9	G/G	C/C	C/C	A/A	A/A	C/C	G/G	A/G	A/G	C/G	T/T	G/G	G/T	G/G	G/A	T/T	G/A	G/G	A/A	G/A	T/C	A/T	A/A	A/A	A/G	A/A	T/T	G/G	G/G	C/C	C/C	G/G
716_423	G/G	C/C	C/C	A/A	A/A	C/C	G/G	A/G	A/G	C/G	A/A	C/C	T/T	G/G	G/G	T/T	G/A	G/G	A/A	G/G	T/C	A/T	?/?	G/G	A/G	G/G	T/T	G/G	A/A	T/T	C/C	G/G
B_1	G/G	C/C	C/C	G/A	A/A	C/C	G/A	A/G	A/G	C/C	A/A	G/G	T/T	T/G	G/A	A/A	G/G	G/G	T/T	A/A	C/C	A/A	A/A	?/?	A/G	G/G	C/C	G/G	A/A	T/T	C/C	T/G
B_101	C/C	T/T	T/T	G/A	C/C	G/G	G/G	G/G	A/A	A/A	T/T	C/C	G/T	T/G	G/A	T/T	G/G	G/G	T/A	G/A	C/C	A/A	A/A	G/G	A/G	G/G	C/C	G/G	A/A	T/T	C/C	T/G
B_108	?/?	C/C	C/C	G/A	A/A	C/C	G/G	G/G	A/A	A/A	T/T	C/C	T/T	T/G	G/A	T/T	?/?	G/C	T/A	A/A	C/C	A/T	A/A	G/G	G/G	A/A	C/C	G/G	A/A	T/T	A/C	T/G
B_19	C/C	T/T	T/T	G/G	C/C	G/G	G/G	G/G	A/G	C/C	A/A	C/C	T/T	G/G	?/?	T/T	G/G	G/G	T/A	G/G	C/C	A/T	A/A	G/G	G/G	G/G	C/C	G/G	A/A	T/T	C/C	T/G
B_21	C/C	T/T	T/T	G/G	C/C	G/G	G/G	A/G	A/A	A/A	A/A	G/G	T/T	T/G	G/A	T/T	A/A	G/G	T/A	A/A	C/C	A/T	G/G	G/G	A/G	G/G	C/C	G/G	A/A	T/T	A/C	T/G
B_38	C/C	T/T	T/T	G/G	C/C	G/G	G/G	A/G	A/A	A/A	A/A	C/C	T/T	T/G	G/A	A/A	A/A	G/G	T/A	A/A	C/C	A/T	A/A	G/G	G/G	A/A	C/C	G/G	A/A	T/T	A/C	T/G
B_50	C/G	?/?	T/C	G/A	A/C	C/G	G/G	A/G	A/G	C/C	A/A	C/C	T/T	T/G	G/G	T/T	G/G	G/G	T/A	G/A	T/C	?/?	G/G	G/G	G/G	A/G	C/C	G/G	A/A	T/T	A/C	T/G
B_51	G/G	C/C	C/C	A/A	A/A	C/C	G/G	G/G	A/G	C/C	A/A	C/C	T/T	G/G	G/A	T/T	G/G	G/G	T/A	G/G	T/T	A/T	G/G	G/G	A/G	G/G	C/C	G/G	A/A	T/T	C/C	T/G
B_59	C/C	T/T	T/T	G/G	C/C	G/G	G/G	A/G	A/G	C/C	A/A	C/C	T/T	T/G	G/A	T/T	A/A	C/C	T/A	A/A	C/C	A/T	G/G	G/G	G/G	A/A	C/C	G/G	A/A	T/T	A/A	T/G
B_6	C/C	T/T	T/T	G/G	?/?	G/G	A/A	A/G	A/G	C/C	A/A	G/G	T/T	G/G	G/A	A/A	G/G	G/G	T/T	G/G	T/T	A/A	A/A	G/G	A/G	G/G	T/T	G/G	A/A	T/T	A/A	T/G
B_8	G/G	C/C	C/C	A/A	A/A	C/C	G/G	G/G	A/A	A/A	T/T	C/C	?/?	T/G	?/?	T/T	A/A	G/G	T/A	G/G	T/C	A/T	A/A	G/G	A/G	A/A	C/C	G/G	A/A	T/T	A/C	T/G
B_81	C/C	T/T	T/T	G/G	C/C	G/G	G/G	A/G	A/A	A/A	A/A	C/C	T/T	G/G	G/A	T/A	G/G	G/G	T/A	A/A	C/C	A/T	A/A	G/G	G/G	A/A	C/C	G/G	A/A	T/T	A/A	T/G
B_83	C/C	T/T	T/T	G/G	C/C	G/G	G/G	A/G	A/G	C/C	T/T	C/C	T/T	G/G	G/A	A/A	A/A	C/C	T/A	A/A	C/C	A/T	A/A	G/G	G/G	G/G	C/C	G/G	A/A	T/T	A/A	T/G
B_85	G/G	C/C	C/C	G/A	A/A	C/C	G/G	A/G	A/G	C/C	A/A	C/C	G/G	T/G	G/G	A/A	G/G	G/C	T/A	A/A	C/C	A/A	G/G	A/A	A/G	A/A	C/C	G/G	G/G	C/C	C/C	T/G
B_93	G/G	C/C	C/C	A/A	A/A	C/C	G/G	G/G	A/G	C/C	T/T	C/C	T/T	G/G	G/G	T/T	A/A	G/G	T/A	G/G	T/T	A/T	G/G	G/G	G/G	G/G	C/C	G/G	A/A	T/T	C/C	T/G
B_96	C/C	T/T	T/T	?/?	C/C	G/G	G/G	A/G	A/G	C/C	A/A	G/G	T/T	G/G	G/A	T/T	G/G	G/G	T/A	G/G	C/C	A/T	A/A	G/G	A/G	G/G	C/C	G/G	A/A	T/T	C/C	T/G
B_99	C/G	T/C	T/C	G/A	A/C	C/G	G/G	G/G	A/G	C/C	T/T	C/C	T/T	G/G	G/A	T/T	G/G	G/G	T/A	G/G	T/T	A/T	A/A	G/G	G/G	G/G	C/C	G/G	A/A	T/T	A/C	T/G
FQ_284	G/G	C/C	C/C	A/A	A/A	C/C	A/A	A/G	A/G	C/G	A/A	C/C	T/T	G/G	G/G	A/A	G/A	G/G	A/A	G/G	T/C	A/A	A/A	G/G	A/G	A/A	C/C	G/G	A/A	T/T	A/A	T/G
FQ_316	G/G	C/C	C/C	A/A	A/A	C/C	A/A	A/G	A/G	C/G	A/A	C/C	G/T	G/G	G/G	T/T	G/A	G/G	A/A	G/G	T/C	A/A	A/A	G/G	A/G	A/A	C/C	G/G	A/A	T/T	C/C	G/G
FQ_381	G/G	C/C	C/C	G/A	A/A	C/C	A/A	A/G	A/G	C/C	A/A	C/C	G/G	T/T	G/G	T/A	A/A	G/C	T/A	G/G	T/T	A/T	A/A	G/G	A/G	A/A	T/T	G/G	A/A	T/T	A/A	T/G
FuBen22	G/G	C/C	C/C	G/A	A/A	C/C	G/G	A/G	A/G	C/C	A/A	C/C	T/T	T/G	G/G	T/T	G/G	C/C	T/A	G/G	C/C	A/A	G/G	G/G	A/G	G/G	C/C	G/G	G/G	C/C	A/A	T/G
H_1	C/C	T/T	T/T	G/G	C/C	G/G	G/G	A/G	A/G	C/C	A/A	C/C	G/T	T/G	G/A	?/?	G/A	G/G	T/T	G/G	C/C	A/T	A/A	A/G	G/G	A/A	C/C	G/G	A/A	T/T	A/C	T/G
H_11	C/C	T/T	T/T	G/G	?/?	G/G	?/?	?/?	A/G	C/C	A/A	C/C	G/G	?/?	?/?	T/T	G/G	C/C	T/T	A/A	C/C	?/?	G/G	G/G	A/G	A/A	T/T	G/G	A/A	T/T	C/C	T/G
H_12	?/?	T/T	?/?	?/?	?/?	?/?	?/?	?/?	A/G	?/?	?/?	?/?	?/?	?/?	?/?	?/?	?/?	?/?	T/T	?/?	C/C	?/?	?/?	?/?	?/?	?/?	C/C	G/G	?/?	?/?	C/C	T/G
H_13	C/G	T/C	T/C	G/A	?/?	C/G	A/A	A/G	A/A	A/A	A/A	C/C	T/T	?/?	?/?	?/?	?/?	G/C	T/A	A/A	C/C	?/?	G/G	G/G	?/?	A/A	C/C	G/G	G/G	C/C	C/C	T/G
H_14	G/G	C/C	C/C	A/A	A/A	C/C	A/A	G/G	A/A	A/A	T/T	C/C	T/T	T/G	?/?	A/A	G/G	G/G	T/T	A/A	C/C	T/T	A/A	A/G	A/G	A/A	T/T	G/G	G/A	C/T	A/C	T/G
H_15	?/?	C/C	C/C	?/?	?/?	G/G	?/?	?/?	A/G	C/C	A/A	C/C	?/?	?/?	?/?	?/?	?/?	?/?	T/T	A/A	C/C	?/?	A/A	?/?	?/?	?/?	T/T	G/G	A/A	T/T	A/C	T/G
H_16	G/G	C/C	C/C	A/A	?/?	C/C	A/A	A/G	A/A	A/A	A/A	C/C	T/T	?/?	?/?	A/A	G/A	G/C	T/A	G/A	C/C	A/T	G/A	G/G	A/G	A/A	T/C	G/G	G/G	C/C	C/C	T/G
H_17	C/C	T/T	T/T	G/G	C/C	G/G	A/A	G/G	A/A	A/A	A/A	G/G	G/G	?/?	?/?	T/T	A/A	G/G	T/T	A/A	T/T	A/A	G/G	A/A	A/G	A/A	C/C	G/G	A/A	?/?	A/A	T/G
H_19	C/C	T/T	T/T	G/G	C/C	G/G	A/A	A/G	A/G	C/C	T/T	C/C	T/T	G/G	G/G	A/A	G/G	C/C	T/T	G/G	C/C	A/T	A/A	A/A	A/G	A/A	C/C	G/G	A/A	T/T	A/C	T/G
H_20	C/C	T/T	T/T	G/G	C/C	G/G	A/A	G/G	A/A	A/A	A/A	C/C	G/G	T/T	?/?	T/T	A/A	G/G	T/T	A/A	T/T	T/T	G/G	A/A	A/G	A/A	T/T	A/A	A/A	T/T	A/A	T/G
H_21	C/C	T/T	T/T	G/G	C/C	G/G	A/A	G/G	A/A	A/A	T/T	G/G	G/G	T/G	G/A	T/T	A/A	G/G	T/A	A/A	T/T	?/?	G/G	A/A	A/G	G/G	C/C	G/G	A/A	T/T	C/C	T/G
H_22	C/C	T/T	T/T	G/G	?/?	G/G	A/A	G/G	A/A	A/A	A/A	C/C	?/?	?/?	?/?	T/T	A/A	G/G	T/T	A/A	T/T	A/T	G/G	A/G	G/G	A/A	C/C	A/A	A/A	T/T	?/?	T/G
H_23	C/C	T/T	T/T	G/G	C/C	G/G	?/?	G/G	A/G	C/C	A/A	G/G	G/G	G/G	G/G	T/T	G/G	C/C	T/T	A/A	C/C	A/T	G/G	G/G	A/G	A/A	T/T	G/G	G/G	C/C	C/C	T/G
H_24	C/C	T/T	?/?	G/G	?/?	G/G	?/?	?/?	A/A	A/A	A/A	G/G	?/?	?/?	?/?	T/T	?/?	G/G	T/T	A/A	C/C	?/?	G/A	A/G	G/G	A/A	C/C	G/G	A/A	T/T	C/C	T/G
H_25	?/?	C/C	?/?	?/?	?/?	?/?	?/?	?/?	A/G	C/C	?/?	?/?	?/?	?/?	?/?	?/?	?/?	?/?	T/A	G/A	T/C	?/?	?/?	?/?	?/?	?/?	C/C	A/A	G/A	?/?	C/C	T/G
H_27	?/?	C/C	?/?	?/?	?/?	?/?	?/?	?/?	?/?	C/C	?/?	?/?	?/?	?/?	?/?	?/?	?/?	?/?	T/T	?/?	C/C	T/T	G/G	?/?	?/?	?/?	C/C	G/G	?/?	T/T	A/C	T/G
H_29	C/C	T/T	T/T	G/G	C/C	G/G	A/A	A/G	A/A	A/A	A/A	G/G	G/G	?/?	?/?	T/T	A/A	G/G	T/T	A/A	T/T	A/T	G/G	A/A	G/G	A/A	C/C	G/G	A/A	T/T	A/A	T/G
H_3	C/C	T/T	T/T	G/G	C/C	G/G	A/A	G/G	A/G	C/C	A/A	C/C	T/T	T/G	G/G	A/A	G/G	C/C	T/T	A/A	C/C	A/A	A/A	G/G	A/G	A/A	C/C	G/G	A/A	T/T	A/A	T/G
H_30	C/C	T/T	T/T	G/G	C/C	G/G	A/A	G/G	A/A	A/A	A/A	C/C	G/G	G/G	?/?	T/T	A/A	G/G	T/T	A/A	T/T	A/A	G/G	A/A	A/G	A/A	T/T	A/A	A/A	T/T	A/C	T/G
H_31	C/C	T/T	T/T	G/G	?/?	G/G	A/A	G/G	A/A	A/A	A/A	C/C	G/G	?/?	?/?	T/T	A/A	G/G	T/T	A/A	T/T	?/?	G/G	A/A	G/G	A/A	T/T	A/A	A/A	T/T	A/C	T/G
H_32	C/C	T/T	T/T	G/G	C/C	G/G	G/G	G/G	A/A	A/A	A/A	C/C	G/G	?/?	?/?	T/T	A/A	G/G	T/T	A/A	C/C	A/T	G/G	A/A	G/G	A/A	C/C	A/A	A/A	T/T	A/C	T/G
H_33	C/C	T/T	T/T	G/G	C/C	G/G	A/A	G/G	A/A	A/A	A/A	C/C	G/G	G/G	G/A	T/T	A/A	G/G	T/T	A/A	T/T	A/A	G/G	A/A	A/G	A/A	T/T	A/A	A/A	T/T	A/A	T/G
H_34	C/C	T/T	T/T	G/G	C/C	G/G	A/A	A/G	A/A	A/A	A/A	G/G	G/G	T/G	G/A	T/T	A/A	C/C	T/T	A/A	T/T	A/T	G/G	A/A	A/G	A/A	T/T	A/A	A/A	T/T	A/C	T/G
H_36	C/C	T/T	T/T	G/G	C/C	G/G	A/A	G/G	A/G	C/C	T/T	C/C	T/T	?/?	?/?	A/A	G/G	C/C	T/T	A/A	C/C	T/T	A/A	A/A	A/G	A/A	T/T	G/G	G/G	C/C	A/C	T/G
H_37	C/C	T/T	T/T	G/G	C/C	G/G	G/G	A/G	A/G	C/C	A/A	C/G	T/T	G/G	G/A	?/?	G/G	G/C	T/T	G/A	C/C	A/A	A/A	A/A	G/G	G/G	C/C	G/G	A/A	T/T	A/A	T/G
H_38	G/G	C/C	C/C	A/A	A/A	C/C	A/A	A/G	A/G	C/C	A/A	G/G	G/G	T/T	G/A	T/T	G/G	C/C	T/A	A/A	C/C	A/T	G/G	A/A	G/G	A/A	C/C	G/G	A/A	T/T	C/C	T/G
H_39	C/C	T/T	T/T	G/G	C/C	G/G	A/A	G/G	A/G	C/C	T/T	C/C	T/T	T/G	G/A	A/A	G/G	G/C	T/T	A/A	C/C	?/?	A/A	A/A	A/G	A/A	T/T	G/G	G/G	C/C	?/?	T/G
H_4	C/C	T/T	T/T	G/G	?/?	G/G	A/A	A/G	A/G	C/C	T/T	C/C	T/T	?/?	?/?	?/?	G/G	?/?	T/T	G/G	T/C	?/?	A/A	A/G	A/G	A/A	C/C	G/G	A/A	T/T	C/C	T/G
H_40	G/G	C/C	C/C	A/A	A/A	C/C	G/G	A/G	A/G	C/C	A/A	C/C	T/T	T/T	G/A	T/T	A/A	C/C	T/T	G/G	C/C	A/T	G/A	A/A	A/G	A/A	C/C	G/G	A/A	T/T	A/C	T/G
H_41	G/G	C/C	C/C	G/A	A/C	C/C	A/A	A/G	A/G	C/C	A/A	C/C	G/T	T/G	G/A	?/?	A/A	C/C	T/T	G/G	C/C	A/T	A/A	A/G	A/G	A/A	T/C	G/G	G/A	C/T	A/C	T/G
H_42	C/C	T/T	T/T	G/G	C/C	G/G	A/A	A/G	A/A	A/A	T/T	C/C	T/T	T/G	?/?	A/A	A/A	C/C	T/T	G/G	C/C	A/T	A/A	A/A	A/G	A/A	C/C	G/G	A/A	T/T	C/C	T/G
H_43	G/G	C/C	C/C	A/A	A/A	C/C	A/A	A/G	A/A	A/A	A/A	G/G	G/G	T/T	G/A	T/T	A/A	C/C	T/T	A/A	C/C	A/A	G/G	A/A	G/G	A/G	C/C	G/G	A/A	T/T	C/C	T/G
H_44	C/C	T/T	T/T	G/G	C/C	G/G	G/G	A/G	A/G	C/C	A/A	C/C	T/T	G/G	?/?	A/A	G/G	G/G	T/A	G/G	C/C	A/A	A/A	A/A	A/G	G/G	T/T	G/G	A/A	T/T	A/A	T/G
H_45	C/G	T/C	T/C	G/A	A/C	C/G	A/A	A/G	A/G	C/C	A/A	C/G	G/T	T/G	?/?	?/?	G/G	G/C	T/A	G/A	C/C	A/T	G/A	A/G	A/G	A/G	T/C	G/G	A/A	T/T	A/C	T/G
H_46	C/C	T/T	T/T	G/G	C/C	G/G	A/A	A/G	A/G	C/C	T/T	C/C	T/T	G/G	G/A	A/A	A/A	C/C	T/T	G/G	C/C	A/T	A/A	A/A	A/G	G/G	C/C	G/G	A/A	T/T	C/C	T/T
H_47	G/G	C/C	C/C	A/A	?/?	C/C	G/G	A/G	A/G	C/C	A/A	C/G	?/?	T/T	?/?	T/T	G/A	G/C	T/T	G/G	C/C	A/T	G/G	A/G	A/G	A/G	C/C	G/G	G/A	C/T	A/C	T/G
H_48	G/G	C/C	C/C	A/A	A/A	C/C	A/A	A/G	A/G	C/C	A/A	G/G	G/G	T/T	G/A	T/T	A/A	C/C	T/T	A/A	T/T	T/T	G/G	A/A	G/G	A/A	C/C	G/G	A/A	T/T	A/A	T/G
H_49	C/C	T/T	T/T	G/G	C/C	G/G	A/A	G/G	A/A	A/A	A/A	G/G	G/G	T/T	G/A	T/T	A/A	G/G	T/T	A/A	T/T	A/A	G/G	A/A	A/G	A/A	C/C	G/G	A/A	T/T	A/C	T/G
H_5	C/C	T/T	T/T	G/G	C/C	G/G	A/A	A/G	A/A	A/A	A/A	G/G	G/G	T/T	?/?	T/T	A/A	G/G	T/T	A/A	T/T	A/A	G/G	A/A	A/G	A/G	T/C	G/G	A/A	T/T	A/C	T/G
H_51	C/C	?/?	T/T	G/G	?/?	G/G	A/A	A/G	A/G	C/C	A/A	C/G	?/?	?/?	?/?	T/T	?/?	G/C	T/T	G/A	T/T	?/?	G/A	A/G	G/G	G/G	C/C	G/G	A/A	T/T	A/C	T/G
H_52	?/?	T/T	T/T	G/G	C/C	G/G	A/A	G/G	A/G	C/C	A/A	C/C	G/G	T/G	G/A	?/?	G/A	C/C	T/T	G/G	T/C	A/T	A/A	A/G	A/G	G/G	C/C	G/G	A/A	T/T	A/C	T/G
H_54	C/C	T/T	T/T	G/G	C/C	G/G	A/A	G/G	A/A	A/A	T/T	C/C	?/?	T/G	?/?	?/?	A/A	C/C	T/T	G/A	T/T	T/T	A/A	G/G	G/G	A/A	C/C	G/G	A/A	T/T	A/C	T/G
H_55	G/G	C/C	C/C	A/A	A/A	C/C	A/A	A/G	A/A	A/A	A/A	G/G	G/G	T/G	?/?	A/A	G/G	G/G	T/A	A/A	C/C	A/T	A/A	A/A	G/G	G/G	C/C	A/A	A/A	T/T	A/A	T/G
H_56	C/C	T/T	T/T	G/G	C/C	G/G	A/A	A/G	A/G	C/C	T/T	G/G	?/?	?/?	?/?	T/T	G/G	G/C	T/T	A/A	C/C	T/T	G/G	G/G	A/G	A/A	T/T	G/G	G/A	?/?	C/C	T/G
H_57	C/C	T/T	T/T	G/G	C/C	G/G	A/A	A/G	A/G	C/C	T/T	C/G	T/T	?/?	?/?	A/A	A/A	G/C	T/T	G/G	C/C	A/T	A/A	A/A	A/G	A/A	C/C	G/G	A/A	T/T	C/C	T/G
H_58	C/C	T/T	T/T	G/G	C/C	G/G	A/A	A/G	A/A	A/A	A/A	G/G	G/G	T/G	G/A	T/T	A/A	C/C	T/T	A/A	T/T	A/T	G/G	A/A	G/G	A/A	C/C	G/G	A/A	T/T	A/C	T/G
H_59	C/C	T/T	T/T	G/G	C/C	G/G	G/G	G/G	A/A	A/A	A/A	C/C	G/G	T/G	?/?	A/A	A/A	G/G	T/T	G/G	T/T	T/T	G/G	A/A	G/G	A/A	T/T	A/A	A/A	T/T	A/C	T/G
H_6	G/G	C/C	C/C	A/A	?/?	C/C	?/?	?/?	A/G	C/C	A/A	C/C	G/T	?/?	?/?	?/?	A/A	C/C	T/T	G/G	C/C	?/?	G/A	A/G	A/G	?/?	C/C	G/G	G/A	C/T	A/C	T/G
H_60	C/C	T/T	T/T	G/G	C/C	G/G	A/A	G/G	A/A	A/A	A/A	G/G	G/G	T/G	G/A	T/T	A/A	C/C	T/T	A/A	C/C	?/?	G/G	A/A	G/G	A/A	C/C	G/G	A/A	T/T	A/C	T/G
H_61	C/C	T/T	T/T	G/G	C/C	G/G	A/A	G/G	A/G	C/C	A/A	C/C	G/G	G/G	G/A	T/T	A/A	G/G	T/T	A/A	T/T	A/A	G/G	A/A	A/G	A/A	C/C	A/A	A/A	T/T	A/A	T/G
H_62	C/C	T/T	T/T	G/G	?/?	G/G	A/A	?/?	A/G	C/C	A/A	C/C	?/?	?/?	?/?	?/?	A/A	?/?	T/T	G/A	T/C	T/T	A/A	?/?	A/A	A/A	C/C	G/G	A/A	T/T	A/C	T/G
H_63	C/C	T/T	T/T	G/G	?/?	G/G	A/A	G/G	A/A	A/A	T/T	G/G	?/?	T/G	?/?	T/T	A/A	G/G	T/A	A/A	T/T	A/A	G/G	A/A	A/G	G/G	C/C	G/G	A/A	T/T	C/C	T/G
H_64	C/C	T/T	T/T	G/G	C/C	G/G	G/G	G/G	A/G	C/C	A/A	C/G	G/G	T/G	G/A	T/T	G/G	G/C	T/T	A/A	T/C	A/T	G/G	G/G	A/G	A/A	C/C	G/G	G/G	C/C	C/C	T/G
H_65	C/C	T/T	T/T	G/G	C/C	G/G	A/A	A/G	A/A	A/A	T/T	C/C	T/T	G/G	G/A	?/?	A/A	G/C	T/T	G/G	T/C	A/T	A/A	A/A	A/G	A/G	C/C	G/G	A/A	T/T	C/C	T/G
H_66	C/G	T/C	T/C	G/A	?/?	C/G	A/A	?/?	A/A	A/A	A/A	C/C	?/?	?/?	?/?	?/?	?/?	G/C	T/A	G/A	C/C	?/?	G/G	?/?	A/G	A/A	C/C	G/G	G/G	C/C	A/C	T/G
H_67	G/G	C/C	C/C	A/A	?/?	C/C	G/G	G/G	A/G	C/C	T/T	C/C	?/?	T/G	?/?	T/T	A/A	G/G	T/A	G/G	T/T	A/T	A/A	G/G	A/G	G/G	C/C	G/G	A/A	T/T	C/C	T/G
H_69	C/C	T/T	T/T	G/G	C/C	G/G	A/A	G/G	A/G	C/C	T/T	C/C	T/T	?/?	G/A	T/T	A/A	?/?	T/T	A/A	C/C	A/A	A/A	G/G	G/G	?/?	T/T	G/G	A/A	T/T	A/C	T/T
H_7	G/G	C/C	C/C	A/A	C/C	G/G	A/A	G/G	A/G	C/C	A/A	C/C	T/T	T/G	?/?	A/A	G/G	G/G	T/T	A/A	C/C	A/T	G/G	G/G	A/G	A/A	C/C	G/G	A/A	T/T	A/C	T/G
H_70	C/C	T/T	T/T	G/G	C/C	G/G	G/G	A/G	A/G	C/C	A/A	C/C	T/T	T/T	G/G	A/A	G/G	C/C	T/T	?/?	C/C	A/T	G/G	A/A	A/G	G/G	C/C	G/G	A/A	T/T	A/C	T/G
H_71	C/C	T/T	T/T	G/G	C/C	G/G	A/A	G/G	A/A	A/A	A/A	C/C	?/?	G/G	?/?	?/?	A/A	G/G	T/T	A/A	T/T	A/T	G/G	A/A	G/G	A/A	T/C	A/A	A/A	T/T	A/C	T/G
H_72	C/G	T/C	T/C	G/A	?/?	C/G	A/A	A/G	A/A	A/A	A/A	C/C	?/?	?/?	?/?	A/A	G/A	G/C	T/A	G/A	C/C	A/T	G/G	G/G	A/G	A/A	C/C	G/G	G/G	C/C	C/C	T/G
H_73	C/C	T/T	T/T	G/G	C/C	G/G	A/A	A/G	A/G	C/C	A/A	C/C	G/T	T/G	G/A	T/T	G/A	C/C	T/T	G/A	C/C	A/T	G/A	A/G	A/G	A/G	T/C	G/G	A/A	T/T	C/C	T/G
H_74	C/C	T/T	T/T	G/G	C/C	G/G	A/A	A/G	A/G	C/C	A/A	C/C	T/T	T/G	G/A	?/?	G/A	G/C	T/T	G/A	T/C	A/T	G/A	A/G	G/G	A/A	C/C	G/G	G/A	C/T	A/C	T/G
H_76	C/C	T/T	T/T	G/G	C/C	G/G	A/A	G/G	A/A	A/A	T/T	G/G	G/G	T/G	G/A	T/T	A/A	G/G	T/A	A/A	T/T	A/A	G/G	A/A	A/G	G/G	C/C	G/G	A/A	T/T	C/C	T/G
H_77	C/C	T/T	T/T	G/G	C/C	G/G	G/G	A/G	A/G	C/C	A/A	G/G	G/G	T/G	G/A	T/T	G/G	G/C	T/T	A/A	C/C	A/T	G/G	G/G	A/G	A/A	C/C	G/G	G/A	C/T	C/C	T/G
H_78	C/G	T/C	T/C	G/A	?/?	C/G	A/A	?/?	A/G	C/C	?/?	C/C	?/?	?/?	?/?	?/?	?/?	?/?	T/T	G/A	T/C	T/T	A/A	?/?	A/G	A/A	T/T	G/G	G/A	C/T	C/C	T/G
H_8	?/?	T/C	T/C	?/?	?/?	?/?	?/?	?/?	A/A	?/?	?/?	?/?	?/?	?/?	?/?	?/?	?/?	?/?	T/A	G/G	C/C	?/?	G/G	?/?	?/?	?/?	C/C	G/G	G/A	?/?	?/?	T/G
H_80	C/C	T/T	T/T	G/G	C/C	G/G	A/A	G/G	A/A	A/A	A/A	C/C	?/?	?/?	?/?	?/?	A/A	G/C	T/T	A/A	C/C	A/T	A/A	G/G	G/G	A/A	T/T	G/G	G/G	C/C	C/C	T/G
H_9	?/?	C/C	?/?	?/?	?/?	C/C	?/?	?/?	A/G	C/C	A/A	?/?	?/?	?/?	?/?	?/?	?/?	?/?	T/T	G/G	C/C	?/?	G/A	G/G	?/?	?/?	C/C	A/A	G/A	?/?	A/C	T/G
HangQie2010	G/G	C/C	C/C	A/A	A/A	C/C	A/A	A/G	A/G	C/G	A/A	C/C	G/T	T/T	G/G	A/A	G/A	G/G	A/A	G/G	T/C	A/T	G/G	G/G	A/G	A/A	T/T	?/?	A/A	T/T	A/A	T/G
HG_75	G/G	C/C	C/C	A/A	A/A	C/C	A/A	G/G	A/G	C/G	A/A	C/C	T/T	T/G	G/G	A/A	G/A	G/G	A/A	G/G	T/C	A/T	A/A	G/G	A/G	A/A	T/T	G/G	G/G	C/C	C/C	G/G
HuaQie	C/C	T/T	T/T	G/G	C/C	G/G	A/A	G/G	A/G	C/G	A/A	C/C	G/T	G/G	G/A	T/T	G/A	C/C	A/A	A/A	T/C	A/T	G/G	G/G	A/G	A/A	C/C	G/G	A/A	T/T	C/C	G/G
LX_222	G/G	C/C	C/C	A/A	A/A	C/C	A/A	G/G	A/A	A/A	A/A	C/C	T/T	G/G	G/G	T/T	G/A	G/G	A/A	G/G	C/C	A/T	A/A	G/G	A/G	A/A	C/C	G/G	A/A	T/T	A/A	T/G
Mu10	G/G	C/C	C/C	A/A	A/A	C/C	A/A	A/G	A/G	C/G	A/A	C/C	G/T	T/T	G/G	A/A	G/A	G/G	A/A	G/G	C/C	A/A	G/G	G/G	A/G	A/A	T/T	G/G	A/A	T/T	A/A	T/G
Mu3	G/G	C/C	C/C	A/A	A/A	C/C	A/A	A/G	A/G	C/G	A/A	C/C	G/T	T/T	G/A	A/A	G/A	G/G	A/A	G/G	T/C	A/A	G/G	G/G	A/G	G/G	T/T	G/G	A/A	T/T	A/A	T/T
N_1	C/C	T/T	T/T	G/G	C/C	G/G	G/G	A/G	A/A	A/A	A/A	C/C	T/T	T/G	G/G	A/A	G/G	?/?	T/T	?/?	C/C	A/A	A/A	A/A	G/G	A/A	C/C	G/G	A/A	T/T	A/A	G/G
N_10	?/?	C/C	C/C	A/A	?/?	C/C	A/A	A/G	A/G	C/A	T/T	G/G	T/T	?/?	?/?	?/?	?/?	?/?	T/A	?/?	C/C	?/?	?/?	A/A	?/?	A/A	T/T	A/A	A/A	T/T	?/?	?/?
N_101	G/G	C/C	C/C	A/A	A/A	C/C	A/A	A/G	A/G	C/A	A/A	G/G	G/G	T/T	A/A	T/T	G/G	C/C	A/A	A/A	C/C	A/T	G/G	A/A	G/G	A/A	C/C	G/G	A/A	T/T	C/C	T/G
N_102	G/G	C/C	C/C	A/A	A/A	C/C	A/A	A/G	A/G	C/A	A/A	C/C	T/T	?/?	G/A	T/A	G/A	G/G	T/A	G/G	C/C	A/A	G/A	A/G	A/G	?/?	T/C	?/?	A/A	T/T	A/C	T/G
N_103	C/G	T/C	T/C	G/A	C/C	C/G	G/G	A/G	A/G	C/A	A/A	C/C	G/G	G/G	G/G	A/A	G/G	C/C	T/T	A/A	T/T	A/T	G/G	A/A	G/G	G/G	T/T	A/A	A/A	T/T	C/C	G/G
N_105	G/G	C/C	C/C	A/A	A/A	C/C	A/A	A/G	A/G	C/A	T/A	C/C	T/T	T/G	G/A	A/A	G/G	C/C	T/T	G/G	C/C	A/A	G/G	A/A	G/G	G/G	C/C	G/G	A/A	T/T	A/A	G/G
N_106	G/G	C/C	C/C	A/A	A/A	C/C	A/A	A/G	A/G	C/A	A/A	G/G	G/G	T/G	A/A	T/T	G/A	C/C	A/A	A/A	C/C	A/T	G/G	A/A	G/G	A/G	C/C	G/G	A/A	T/T	A/C	T/G
N_108	G/G	C/C	C/C	A/A	A/A	C/C	A/A	A/G	A/G	C/A	A/A	G/G	G/G	T/G	A/A	T/T	G/A	C/C	A/A	A/A	C/C	A/T	G/G	A/A	G/G	A/G	C/C	G/G	A/A	T/T	A/C	T/G
N_109	G/G	C/C	C/C	A/A	A/A	C/C	A/A	A/G	A/G	C/A	A/A	G/G	G/G	T/G	A/A	T/T	G/A	C/C	A/A	A/A	C/C	A/T	G/G	A/A	G/G	A/G	C/C	A/G	A/A	T/T	A/C	T/G
N_11	?/?	C/C	C/C	A/A	?/?	?/?	G/G	G/G	A/A	A/A	A/A	C/C	T/T	?/?	?/?	T/T	?/?	?/?	T/T	?/?	C/C	?/?	G/G	G/G	A/G	G/G	?/?	A/A	A/A	T/T	?/?	?/?
N_110	G/G	C/C	C/C	A/A	A/A	C/C	A/A	A/G	A/G	C/A	A/A	G/G	G/G	T/G	G/A	T/T	A/A	C/C	T/T	A/A	T/T	A/A	G/G	A/A	G/G	A/A	C/C	G/G	A/A	T/T	C/C	T/G
N_111	G/G	C/C	C/C	A/A	A/A	C/C	A/A	A/G	A/G	C/A	A/A	G/G	G/G	T/T	A/A	T/T	A/A	?/?	T/A	?/?	T/T	A/A	G/G	A/A	G/G	A/A	C/C	G/G	A/A	T/T	A/A	T/G
N_112	C/C	T/T	T/T	G/G	C/C	G/G	G/G	A/G	A/G	C/A	A/A	C/G	G/T	T/G	G/G	A/A	G/G	G/G	T/T	?/?	C/C	A/A	G/G	A/A	A/G	A/G	C/C	A/G	A/A	T/T	A/C	G/G
N_113	G/G	C/C	C/C	A/A	?/?	C/C	G/G	G/G	A/A	A/A	A/A	C/C	G/T	?/?	?/?	T/T	A/A	?/?	T/T	G/G	C/C	A/A	G/A	G/G	G/G	A/A	T/T	G/G	A/A	T/T	A/A	G/G
N_114	G/G	C/C	C/C	A/A	A/A	C/C	A/A	A/G	A/G	C/A	T/T	C/C	T/T	T/G	G/G	A/A	G/G	?/?	T/T	?/?	C/C	A/A	A/A	A/A	A/G	A/A	C/C	A/G	G/G	C/C	A/A	G/G
N_115	G/G	C/C	C/C	A/A	A/A	C/C	A/A	A/G	A/G	C/A	A/A	G/G	G/G	T/T	?/?	T/T	A/A	?/?	T/T	?/?	T/T	A/A	G/G	A/A	G/G	A/A	C/C	A/G	A/A	T/T	A/A	T/G
N_116	G/G	C/C	C/C	A/A	?/?	?/?	A/A	A/G	A/G	C/A	A/A	G/G	G/G	T/T	A/A	T/T	A/A	?/?	T/T	?/?	T/T	A/A	G/G	A/A	G/G	A/A	C/C	G/G	A/A	T/T	A/A	T/G
N_12	?/?	T/T	T/T	G/G	?/?	G/G	A/A	G/G	A/A	A/A	A/A	G/G	G/G	T/G	?/?	T/T	?/?	?/?	T/T	?/?	T/T	?/?	G/G	?/?	G/G	A/A	C/C	A/A	A/A	T/T	A/A	T/G
N_13	C/C	T/T	T/T	G/G	C/C	G/G	?/?	A/G	A/A	A/A	A/A	G/G	G/G	T/G	A/A	T/T	A/A	G/G	T/T	A/A	T/T	A/A	G/G	A/A	G/G	G/G	T/T	G/G	A/A	T/T	A/A	T/G
N_14	C/G	T/C	T/C	G/A	C/C	C/G	A/A	G/G	A/A	A/A	A/A	G/G	G/G	T/T	G/A	T/T	A/A	G/G	T/T	A/A	C/C	?/?	G/G	A/G	A/G	A/A	C/C	G/G	A/A	T/T	A/A	T/G
N_15	C/C	T/T	T/T	G/G	C/C	G/G	A/A	A/G	A/A	A/A	A/A	C/C	G/G	T/G	A/A	T/T	A/A	G/G	T/T	A/A	T/T	A/A	G/G	A/A	G/G	A/A	C/C	G/G	A/A	T/T	A/A	T/G
N_16	C/C	T/T	T/T	G/G	C/C	G/G	A/A	A/G	A/A	A/A	A/A	C/C	G/G	T/G	A/A	T/T	A/A	G/G	T/T	A/A	T/T	A/A	G/G	A/A	G/G	G/G	T/T	G/G	A/A	T/T	A/A	T/G
N_17	C/C	T/T	T/T	G/G	C/C	G/G	A/A	A/G	A/A	A/A	A/A	G/G	G/G	T/G	A/A	T/T	A/A	G/G	T/T	A/A	C/C	A/T	G/G	A/A	G/G	A/A	T/T	G/G	A/A	T/T	A/A	T/G
N_18	C/C	T/T	T/T	G/G	C/C	G/G	A/A	G/G	A/A	A/A	A/A	C/C	G/G	T/G	A/A	T/T	A/A	G/G	T/T	A/A	T/T	A/A	G/G	A/A	G/G	A/A	T/T	G/G	A/A	T/T	A/A	T/G
N_19	C/C	T/T	T/T	G/G	C/C	G/G	A/A	G/G	A/A	A/A	A/A	C/C	G/G	G/G	A/A	T/T	A/A	G/G	T/T	A/A	T/T	A/A	G/G	A/A	A/G	A/A	T/T	A/A	A/A	T/T	A/A	T/G
N_2	G/G	C/C	C/C	A/A	?/?	C/C	G/G	A/G	A/G	C/A	A/A	C/C	T/T	T/G	?/?	A/A	G/G	?/?	T/T	G/G	C/C	?/?	G/G	G/G	G/G	G/G	T/C	G/G	G/A	C/T	A/A	G/G
N_20	C/C	T/T	T/T	G/G	C/C	G/G	A/A	G/G	A/A	A/A	A/A	C/C	G/G	G/G	A/A	T/T	A/A	G/G	T/T	A/A	T/T	A/A	G/G	A/A	A/G	A/A	T/T	A/A	A/A	T/T	A/A	T/G
N_21	C/C	T/T	T/T	G/G	C/C	G/G	A/A	G/G	A/A	A/A	A/A	C/C	G/G	G/G	A/A	T/T	A/A	G/G	T/T	A/A	T/T	A/A	G/G	A/A	A/G	A/A	T/T	A/A	A/A	T/T	A/A	T/G
N_22	C/C	T/T	T/T	G/G	C/C	G/G	A/A	G/G	A/A	A/A	A/A	C/C	G/G	G/G	G/A	T/T	A/A	G/G	T/T	A/A	T/T	A/T	G/G	A/A	A/G	A/A	C/C	A/A	A/A	T/T	A/A	T/G
N_23	C/C	T/T	T/T	G/G	C/C	G/G	A/A	A/G	A/A	A/A	A/A	C/C	G/G	T/G	A/A	A/A	A/A	G/G	T/T	G/G	T/T	A/A	G/G	G/G	A/G	G/G	C/C	G/G	A/A	T/T	A/A	T/G
N_24	G/G	C/C	C/C	A/A	A/A	C/C	A/A	G/G	A/G	C/A	A/A	C/C	T/T	T/G	A/A	A/A	G/G	G/G	T/A	A/A	C/C	A/T	G/G	A/A	G/G	G/G	C/C	G/G	A/A	T/T	A/A	G/G
N_25	C/C	T/T	T/T	G/G	C/C	G/G	A/A	G/G	A/A	A/A	A/A	C/C	G/G	T/T	?/?	T/T	A/A	G/G	T/T	A/A	T/T	A/A	G/G	A/A	A/G	A/A	T/T	A/A	A/A	T/T	A/A	T/G
N_26	C/C	T/T	T/T	G/G	C/C	G/G	A/A	G/G	A/A	A/A	A/A	C/C	G/G	?/?	G/A	T/T	A/A	G/G	T/T	A/A	T/T	A/A	G/G	A/A	A/G	A/A	T/T	A/A	A/A	T/T	A/A	T/G
N_27	C/C	T/T	T/T	G/G	C/C	G/G	A/A	G/G	A/A	A/A	A/A	C/C	G/G	T/G	G/A	T/T	A/A	G/G	T/T	A/A	T/T	A/A	G/G	A/A	A/G	A/A	T/T	A/A	A/A	T/T	A/A	T/G
N_28	C/C	T/T	T/T	G/G	C/C	G/G	G/G	A/G	A/A	A/A	A/A	C/C	T/T	T/G	G/A	T/T	A/A	G/G	A/A	A/A	T/T	A/T	A/A	A/A	G/G	G/G	C/C	G/G	A/A	T/T	A/A	G/G
N_29	C/C	T/T	T/T	G/G	C/C	G/G	A/A	G/G	A/A	A/A	A/A	C/C	G/G	?/?	A/A	T/T	A/A	G/G	T/T	A/A	T/T	A/A	G/G	A/A	A/G	A/A	T/T	A/G	A/A	T/T	A/A	T/G
N_3	G/G	C/C	C/C	A/A	?/?	C/C	A/A	G/G	A/G	C/A	A/A	C/C	T/T	?/?	?/?	A/A	G/G	?/?	T/A	?/?	C/C	?/?	G/G	A/A	G/G	G/G	C/C	A/G	A/A	T/T	A/A	G/G
N_30	C/C	T/T	T/T	G/G	C/C	G/G	G/G	A/G	A/A	A/A	A/A	C/C	T/T	T/G	G/G	A/A	G/G	G/G	T/T	G/G	C/C	A/T	A/A	A/A	A/G	G/G	C/C	A/A	A/A	T/T	?/?	T/G
N_31	C/C	T/T	T/T	G/G	C/C	G/G	A/A	A/G	A/A	A/A	A/A	G/G	G/G	T/G	A/A	T/T	A/A	G/G	T/T	A/A	T/C	A/A	G/G	A/A	G/G	A/G	T/T	A/G	A/A	T/T	A/A	T/G
N_32	C/C	?/?	?/?	?/?	C/C	?/?	A/A	G/G	G/G	?/?	T/T	G/G	T/T	G/G	?/?	?/?	G/G	C/C	A/A	?/?	C/C	T/T	A/A	G/G	?/?	A/A	?/?	A/A	?/?	?/?	?/?	G/G
N_33	C/C	T/T	T/T	G/G	C/C	G/G	A/A	A/G	A/A	A/A	A/A	G/G	G/G	T/G	A/A	T/T	A/A	G/G	T/T	A/A	C/C	A/T	A/A	A/A	G/G	G/G	T/T	G/G	A/A	T/T	A/A	T/G
N_34	C/C	T/T	T/T	G/G	C/C	G/G	A/A	G/G	A/A	A/A	A/A	C/C	G/G	T/G	A/A	T/T	G/G	C/C	A/A	A/A	C/C	A/A	G/G	A/A	G/G	G/G	C/C	G/G	A/A	T/T	A/A	T/G
N_35	C/G	T/C	T/C	G/A	C/C	C/G	A/A	G/G	A/G	C/A	T/A	C/C	G/T	G/G	G/A	T/A	A/A	G/G	T/A	A/A	C/C	A/T	G/G	A/G	A/G	A/G	C/C	G/G	A/A	T/T	A/A	T/G
N_36	C/C	T/T	T/T	G/G	C/C	G/G	G/G	G/G	A/G	A/A	A/A	C/C	G/G	T/T	G/G	T/T	G/G	G/G	T/T	A/A	C/C	A/T	G/G	G/G	A/G	G/G	T/T	A/A	A/A	T/T	A/A	G/G
N_37	C/C	T/T	T/T	G/G	C/C	G/G	G/G	A/G	A/G	C/A	A/A	C/C	G/T	G/G	A/A	A/A	G/G	C/C	T/T	G/G	C/C	A/T	G/G	A/G	A/G	A/A	C/C	G/G	G/G	C/C	A/A	G/G
N_38	C/C	T/T	T/T	G/G	C/C	G/G	G/G	G/G	A/G	C/A	A/A	C/C	T/T	G/G	A/A	T/A	G/G	G/G	A/A	A/A	C/C	A/T	G/G	G/G	A/G	?/?	C/C	A/A	G/G	C/C	A/A	G/G
N_39	C/C	T/T	T/T	G/G	C/C	G/G	G/G	A/G	A/A	A/A	A/A	C/C	G/G	G/G	?/?	T/T	G/A	C/C	A/A	A/A	C/C	A/T	G/G	A/A	A/G	A/A	C/C	G/G	G/G	C/C	A/A	G/G
N_4	G/G	C/C	C/C	A/A	?/?	C/C	A/A	?/?	A/G	C/A	A/A	C/C	T/T	T/G	?/?	A/A	A/A	?/?	T/T	G/G	T/T	A/T	G/A	G/G	G/G	A/A	T/C	G/G	G/A	C/T	A/A	G/G
N_40	C/C	T/T	T/T	G/G	C/C	G/G	G/G	G/G	A/A	A/A	A/A	C/C	T/T	T/G	A/A	T/A	G/G	G/C	A/A	G/G	T/T	A/A	G/G	G/G	A/G	G/G	C/C	G/G	G/G	C/C	C/C	G/G
N_41	C/G	T/C	T/C	G/A	C/C	C/G	?/?	A/G	A/A	A/A	A/A	C/C	T/T	G/G	A/A	T/A	G/G	G/G	A/A	A/A	C/C	A/T	G/G	G/G	A/G	A/G	C/C	G/G	A/A	T/T	A/C	G/G
N_42	G/G	C/C	C/C	A/A	A/A	C/C	A/A	G/G	A/A	A/A	A/A	C/C	T/T	G/G	A/A	A/A	G/G	G/G	A/A	?/?	T/T	A/A	A/A	G/G	A/G	A/A	C/C	G/G	A/A	T/T	C/C	G/G
N_43	?/?	?/?	?/?	?/?	?/?	C/G	G/G	G/G	?/?	C/C	?/?	G/G	T/T	G/G	?/?	?/?	G/G	C/C	A/A	G/G	C/C	?/?	G/A	G/G	?/?	A/A	T/T	A/G	?/?	?/?	?/?	T/T
N_44	C/C	T/T	T/T	G/G	C/C	G/G	?/?	A/G	A/G	A/A	T/T	C/C	T/T	T/G	G/A	T/T	G/G	C/C	T/T	G/G	T/C	A/T	G/A	G/G	G/G	A/A	T/C	A/G	G/G	C/C	A/A	G/G
N_45	C/C	T/T	T/T	G/G	C/C	G/G	A/A	A/G	A/A	A/A	A/A	G/G	G/G	T/G	G/A	T/T	A/A	C/C	T/T	G/G	T/T	A/A	A/A	A/A	G/G	A/A	T/T	A/G	A/A	T/T	A/A	T/G
N_46	C/C	?/?	?/?	?/?	C/C	?/?	A/A	G/G	G/G	?/?	T/T	G/G	T/T	G/G	?/?	?/?	G/G	C/C	A/A	G/G	C/C	T/T	A/A	G/G	?/?	A/A	?/?	A/A	?/?	?/?	?/?	G/G
N_47	?/?	?/?	?/?	?/?	?/?	G/G	G/G	?/?	?/?	?/?	A/A	?/?	T/T	?/?	?/?	?/?	?/?	?/?	T/T	?/?	?/?	?/?	?/?	G/G	?/?	G/G	?/?	?/?	?/?	?/?	?/?	?/?
N_48	C/C	T/T	T/T	G/G	C/C	G/G	A/A	G/G	A/A	A/A	A/A	C/C	G/G	G/G	A/A	T/T	A/A	G/G	T/T	A/A	T/T	A/A	G/G	A/A	A/G	A/A	T/T	A/A	A/A	T/T	A/A	T/G
N_49	C/C	?/?	?/?	?/?	?/?	G/G	?/?	G/G	?/?	?/?	T/T	G/G	T/T	G/G	?/?	T/T	G/G	C/C	A/A	G/G	C/C	T/T	G/G	G/G	A/A	A/A	?/?	A/A	?/?	T/T	?/?	G/G
N_5	C/C	T/T	T/T	G/G	C/C	G/G	G/G	A/G	A/A	A/A	A/A	C/C	T/T	?/?	?/?	A/A	G/G	?/?	T/T	?/?	C/C	A/A	A/A	A/A	G/G	A/A	C/C	G/G	A/A	T/T	A/A	G/G
N_51	?/?	?/?	?/?	?/?	?/?	?/?	A/A	?/?	?/?	?/?	?/?	?/?	?/?	?/?	?/?	?/?	?/?	?/?	T/T	?/?	?/?	?/?	?/?	G/G	?/?	A/A	?/?	?/?	?/?	?/?	?/?	G/G
N_52	G/G	C/C	?/?	A/A	A/A	G/G	G/G	G/G	A/G	C/A	T/T	C/C	T/T	T/G	G/A	A/A	G/G	C/C	T/T	G/G	T/T	A/A	G/G	A/A	A/G	G/G	T/T	G/G	A/A	T/T	A/A	G/G
N_53	C/C	T/T	T/T	G/G	C/C	G/G	A/A	G/G	A/A	A/A	A/A	C/C	T/T	T/G	G/A	T/A	A/A	C/C	?/?	A/A	C/C	A/T	G/G	A/A	A/G	A/A	T/T	A/G	A/A	T/T	A/A	G/G
N_54	C/C	T/T	T/T	G/G	C/C	G/G	A/A	A/G	A/A	A/A	A/A	C/C	T/T	T/G	G/G	A/A	A/A	C/C	T/T	?/?	T/C	A/T	G/A	A/A	A/G	A/G	T/T	A/A	A/A	T/T	A/A	G/G
N_55	C/C	?/?	?/?	?/?	C/C	C/G	A/A	G/G	G/G	?/?	T/T	G/G	T/T	G/G	?/?	?/?	G/G	C/C	A/A	?/?	C/C	T/T	A/A	G/G	A/A	A/A	?/?	A/A	?/?	?/?	C/C	G/G
N_56	C/C	T/T	T/T	G/G	C/C	G/G	G/G	A/G	?/?	C/A	A/A	C/C	T/T	T/T	A/A	T/T	G/A	C/C	A/A	A/A	T/T	A/T	G/G	G/G	?/?	A/A	C/C	G/G	A/A	T/T	C/C	T/G
N_57	C/C	?/?	C/C	?/?	C/C	G/G	?/?	G/G	G/G	?/?	T/T	G/G	T/T	G/G	?/?	?/?	G/G	C/C	A/A	G/G	C/C	T/T	A/A	G/G	?/?	A/A	?/?	A/A	A/A	T/T	?/?	G/G
N_58	C/C	T/T	T/T	G/G	C/C	G/G	G/G	A/G	A/G	C/A	A/A	G/G	T/T	G/G	A/A	T/T	G/G	G/G	T/T	A/A	T/T	A/A	A/A	A/A	G/G	G/G	C/C	G/G	A/A	T/T	A/A	G/G
N_59	C/C	T/T	T/T	G/G	C/C	G/G	G/G	G/G	A/G	C/A	A/A	G/G	G/G	G/G	G/A	A/A	G/G	C/C	T/A	A/A	C/C	A/T	G/G	G/G	G/G	A/A	T/T	G/G	G/G	C/C	C/C	T/G
N_6	C/C	T/T	T/T	G/G	C/C	G/G	A/A	A/G	A/G	C/A	T/T	G/G	T/T	?/?	?/?	T/T	?/?	?/?	A/A	G/G	C/C	?/?	G/G	A/G	A/G	A/G	T/T	A/A	A/A	T/T	C/C	T/G
N_60	C/C	T/T	T/T	G/G	C/C	G/G	G/G	A/G	A/A	A/A	A/A	C/C	G/T	T/G	A/A	A/A	G/A	G/G	T/T	?/?	T/C	A/A	G/A	G/G	A/G	G/G	T/C	G/G	A/A	T/T	A/A	T/G
N_61	C/G	T/C	T/C	G/A	C/C	C/G	G/G	G/G	A/G	C/A	A/A	C/C	G/G	T/G	G/A	A/A	G/G	C/C	T/T	A/A	C/C	A/T	G/G	G/G	A/G	A/A	T/T	G/G	A/A	T/T	C/C	T/G
N_62	C/C	T/T	T/T	G/G	C/C	G/G	G/G	G/G	A/G	C/A	A/A	G/G	G/G	?/?	A/A	T/T	G/G	C/C	T/A	A/A	C/C	A/T	G/G	G/G	?/?	A/A	C/C	G/G	G/G	C/C	C/C	T/G
N_63	G/G	C/C	C/C	A/A	A/A	C/C	G/G	A/G	A/A	A/A	A/A	C/C	G/G	T/G	A/A	A/A	G/G	C/C	A/A	G/G	C/C	A/A	G/G	G/G	A/G	A/A	C/C	G/G	G/G	C/C	A/A	G/G
N_64	C/C	?/?	C/C	?/?	C/C	G/G	A/A	G/G	G/G	?/?	T/T	G/G	T/T	G/G	?/?	?/?	G/G	C/C	A/A	G/G	C/C	T/T	A/A	G/G	?/?	A/A	?/?	A/A	?/?	?/?	?/?	G/G
N_65	G/G	C/C	C/C	A/A	C/C	C/C	G/G	G/G	A/G	C/A	A/A	C/G	G/T	T/G	G/A	T/T	G/G	G/C	T/T	A/A	C/C	A/T	G/G	G/G	A/G	A/A	T/T	?/?	A/A	T/T	C/C	T/G
N_66	C/C	T/T	T/T	G/G	C/C	G/G	G/G	A/A	A/G	C/A	A/A	C/C	G/G	G/G	A/A	T/T	A/A	G/G	T/T	A/A	C/C	A/T	A/A	G/G	A/G	A/A	C/C	G/G	A/A	T/T	?/?	T/G
N_67	G/G	C/C	C/C	A/A	C/C	C/C	G/G	G/G	?/?	C/A	A/A	G/G	G/G	T/T	G/G	A/A	G/G	C/C	T/T	A/A	C/C	A/T	G/G	G/G	?/?	A/A	T/T	G/G	G/G	C/C	C/C	T/G
N_68	C/C	T/T	T/T	G/G	C/C	G/G	G/G	A/G	A/G	C/A	A/A	G/G	G/G	G/G	A/A	T/T	A/A	G/C	T/T	A/A	C/C	A/T	G/A	G/G	A/G	A/A	C/C	G/G	A/A	T/T	A/A	T/G
N_69	C/C	T/T	T/T	G/G	C/C	G/G	G/G	G/G	A/G	C/A	A/A	C/C	G/G	T/G	G/A	T/T	G/G	G/C	T/T	A/A	T/T	A/T	G/G	G/G	A/G	A/G	C/C	G/G	G/G	C/C	A/C	T/G
N_7	C/C	T/T	T/T	G/G	C/C	G/G	A/A	A/G	A/G	C/A	T/T	G/G	T/T	?/?	?/?	A/A	A/A	?/?	A/A	?/?	C/C	?/?	G/G	A/A	A/G	A/A	T/T	A/A	A/A	T/T	C/C	G/G
N_70	C/C	T/T	T/T	G/G	C/C	G/G	G/G	A/G	A/G	C/A	A/A	C/C	T/T	G/G	A/A	A/A	A/A	G/G	A/A	G/G	T/T	A/T	A/A	G/G	A/A	G/G	C/C	G/G	A/A	T/T	C/C	G/G
N_71	C/C	T/T	T/T	G/G	C/C	G/G	G/G	A/G	A/G	C/A	A/A	G/G	T/T	?/?	A/A	A/A	G/G	G/G	T/T	G/G	C/C	A/A	A/A	G/G	A/G	G/G	C/C	G/G	A/A	T/T	A/A	?/?
N_72	C/C	T/T	T/T	G/G	C/C	G/G	G/G	A/G	A/G	C/A	A/A	G/G	G/G	G/G	G/A	T/T	G/G	C/C	A/A	A/A	C/C	A/T	G/G	G/G	A/G	A/A	C/C	G/G	A/A	T/T	C/C	G/G
N_73	C/C	T/T	T/T	G/G	C/C	G/G	G/G	G/G	A/G	C/A	A/A	G/G	G/G	G/G	G/A	T/T	G/G	C/C	T/T	A/A	C/C	A/T	G/G	G/G	A/G	A/A	T/T	G/G	G/G	C/C	C/C	T/G
N_74	C/C	T/T	T/T	G/G	C/C	G/G	?/?	A/G	A/G	C/A	A/A	C/G	G/G	T/T	G/A	T/T	G/A	G/C	T/T	A/A	C/C	A/T	G/G	G/G	A/G	A/A	T/T	G/G	G/A	C/T	A/A	T/G
N_75	C/G	T/C	T/C	G/A	C/C	C/G	G/G	G/G	A/G	C/A	A/A	C/G	G/G	T/T	G/G	A/A	G/G	C/C	T/T	A/A	C/C	A/T	G/G	G/G	G/G	A/A	T/T	G/G	A/A	T/T	C/C	T/G
N_76	C/C	T/T	T/T	G/G	C/C	G/G	G/G	A/G	A/G	C/A	A/A	G/G	T/T	G/G	A/A	T/A	A/A	G/G	T/T	A/A	T/C	A/A	A/A	G/G	G/G	A/G	C/C	G/G	A/A	T/T	A/A	T/G
N_77	C/C	T/T	T/T	G/G	C/C	G/G	G/G	A/G	A/G	C/A	A/A	G/G	T/T	G/G	A/A	T/A	G/G	G/C	T/T	A/A	T/C	A/A	A/A	A/G	G/G	G/G	C/C	G/G	?/?	T/T	?/?	?/?
N_78	C/C	T/T	T/T	G/G	C/C	G/G	G/G	G/G	?/?	C/A	A/A	G/G	T/T	G/G	G/A	T/T	G/G	C/C	T/T	A/A	C/C	A/T	G/G	G/G	A/G	A/A	T/T	G/G	?/?	T/T	?/?	T/G
N_79	C/C	T/T	T/T	G/G	C/C	G/G	G/G	G/G	A/G	C/A	A/A	C/C	G/G	T/T	A/A	T/T	G/G	?/?	T/T	?/?	C/C	A/T	G/G	G/G	?/?	?/?	T/T	G/G	A/A	T/T	?/?	T/G
N_8	C/C	T/T	T/T	G/G	C/C	G/G	A/A	A/G	A/G	C/A	A/A	C/C	T/T	?/?	?/?	T/T	G/G	?/?	T/T	?/?	C/C	?/?	G/G	A/A	A/G	G/G	T/T	A/A	A/A	T/T	C/C	T/G
N_80	C/C	T/T	T/T	G/G	C/C	G/G	G/G	A/G	A/G	C/A	A/A	G/G	G/T	T/T	A/A	T/T	G/A	C/C	A/A	A/A	T/T	A/T	G/G	G/G	?/?	A/A	C/C	G/G	A/A	T/T	C/C	T/G
N_81	C/C	T/T	T/T	G/G	C/C	G/G	G/G	G/G	A/G	C/A	A/A	G/G	G/G	G/G	G/A	T/T	G/G	G/C	T/A	A/A	C/C	A/T	G/G	G/G	?/?	A/A	T/T	G/G	A/A	T/T	C/C	T/G
N_82	C/C	T/T	T/T	G/G	C/C	G/G	G/G	A/G	A/G	C/A	A/A	G/G	T/T	G/G	A/A	A/A	A/A	G/G	T/T	A/A	T/T	A/A	A/A	G/G	G/G	G/G	C/C	G/G	A/A	T/T	A/A	T/G
N_83	C/C	T/T	T/T	G/G	C/C	G/G	G/G	A/G	A/G	C/A	T/T	G/G	G/G	?/?	A/A	A/A	G/G	C/C	A/A	A/A	C/C	A/T	G/A	G/G	A/G	A/A	C/C	A/A	A/A	T/T	C/C	G/G
N_84	C/C	T/T	T/T	G/G	C/C	G/G	G/G	A/G	A/G	C/A	A/A	G/G	G/G	G/G	G/A	T/T	G/A	G/C	T/A	A/A	T/C	A/T	G/G	A/G	G/G	?/?	C/C	G/G	G/A	C/T	A/C	T/G
N_85	C/C	T/T	T/T	G/G	C/C	G/G	G/G	A/G	A/G	C/A	A/A	G/G	T/T	T/G	A/A	A/A	G/G	G/G	T/T	G/G	C/C	A/T	A/A	G/G	A/G	G/G	C/C	G/G	A/A	T/T	A/A	?/?
N_86	G/G	C/C	C/C	A/A	C/C	G/G	G/G	A/G	A/G	C/A	A/A	C/C	T/T	T/G	A/A	A/A	A/A	C/C	A/A	A/A	T/T	A/A	A/A	A/A	A/G	A/A	C/C	G/G	A/A	T/T	A/A	T/G
N_87	C/C	?/?	T/T	G/G	C/C	G/G	G/G	A/G	A/G	C/A	A/A	G/G	G/G	T/T	G/A	T/T	G/G	C/C	A/A	A/A	C/C	A/T	G/G	G/G	A/G	A/A	T/T	G/G	G/G	C/C	C/C	G/G
N_88	C/C	T/T	T/T	G/G	C/C	G/G	G/G	A/G	A/G	C/A	A/A	G/G	G/G	T/T	A/A	T/T	G/G	C/C	A/A	A/A	C/C	A/T	G/G	G/G	?/?	A/A	C/C	G/G	A/A	T/T	C/C	T/G
N_89	G/G	C/C	C/C	A/A	A/A	C/C	G/G	G/G	A/G	C/A	A/A	C/C	G/G	T/T	A/A	T/A	G/A	G/C	T/T	A/A	C/C	A/T	G/A	G/G	A/G	A/A	C/C	G/G	A/A	T/T	A/A	T/G
N_9	C/C	T/T	?/?	G/G	C/C	G/G	G/G	A/G	A/G	C/A	A/A	C/C	T/T	T/T	?/?	T/T	?/?	?/?	A/A	G/G	C/C	?/?	G/G	G/G	G/G	A/A	T/T	?/?	G/G	C/C	A/A	G/G
N_90	C/G	T/C	T/C	G/A	C/C	C/G	G/G	A/G	A/G	C/A	T/A	G/G	G/T	G/G	G/A	T/A	G/A	G/C	T/A	A/A	T/T	A/T	A/A	A/G	?/?	A/A	C/C	G/G	A/A	T/T	A/C	T/G
N_91	C/C	T/T	T/T	G/G	C/C	G/G	G/G	A/G	A/G	C/A	A/A	C/G	T/T	?/?	A/A	T/T	G/G	G/C	T/T	A/A	T/C	A/T	G/G	G/G	A/G	A/G	T/C	G/G	A/A	T/T	A/A	T/G
N_92	C/C	T/T	T/T	G/G	C/C	G/G	G/G	G/G	A/G	C/A	A/A	G/G	T/T	?/?	A/A	A/A	G/G	G/G	T/T	G/G	C/C	A/A	A/A	G/G	A/G	G/G	C/C	G/G	A/A	T/T	A/A	?/?
N_93	?/?	T/T	T/T	G/G	C/C	G/G	G/G	G/G	A/G	C/A	A/A	C/G	G/G	T/G	A/A	T/T	G/G	G/C	T/A	A/A	C/C	A/T	G/G	G/G	A/G	A/A	T/C	G/G	G/A	C/T	C/C	T/G
N_94	C/C	T/T	T/T	G/G	C/C	G/G	G/G	A/G	A/G	C/A	A/A	G/G	G/G	G/G	A/A	T/T	G/G	G/G	A/A	A/A	T/T	A/T	A/A	A/A	A/G	A/A	T/T	G/G	A/A	T/T	A/A	T/G
N_95	C/C	T/T	T/T	G/G	C/C	G/G	G/G	G/G	A/G	C/A	A/A	G/G	G/G	?/?	A/A	T/A	G/G	C/C	T/A	A/A	C/C	A/T	G/G	G/G	?/?	A/A	C/C	G/G	G/G	C/C	C/C	T/G
N_96	C/C	T/T	T/T	G/G	C/C	G/G	G/G	G/G	A/G	C/A	A/A	C/C	G/T	T/G	G/A	A/A	G/G	G/C	T/T	A/A	C/C	A/T	G/G	G/G	A/G	A/A	T/T	G/G	A/A	T/T	C/C	T/G
N_97	G/G	C/C	C/C	A/A	A/A	C/C	G/G	A/G	A/A	A/A	A/A	C/C	T/T	T/G	A/A	A/A	A/A	C/C	T/T	A/A	T/T	A/T	A/A	A/A	A/G	A/A	C/C	G/G	A/A	T/T	A/A	T/G
N_98	C/C	T/T	T/T	G/G	C/C	G/G	G/G	A/G	A/G	C/A	A/A	G/G	T/T	G/G	A/A	A/A	G/G	G/G	T/T	A/A	T/C	A/A	A/A	G/G	G/G	A/G	C/C	G/G	A/A	T/T	A/A	T/G
N_99	G/G	C/C	C/C	A/A	A/A	C/C	G/G	A/G	A/G	C/A	A/A	C/C	T/T	G/G	A/A	A/A	A/A	G/G	A/A	G/G	C/C	A/T	A/A	G/G	G/G	A/A	C/C	G/G	A/A	T/T	C/C	G/G
XX_2	G/G	C/C	C/C	A/A	A/A	C/C	A/A	A/G	A/G	C/G	A/A	C/C	G/T	G/G	G/G	A/A	G/A	G/G	A/A	G/G	C/C	A/T	A/A	G/G	A/G	A/A	C/C	G/G	G/G	C/C	C/C	G/G
Y805_145	G/G	C/C	C/C	A/A	A/A	C/C	A/A	A/G	A/A	A/A	A/A	C/C	G/T	G/G	G/G	A/A	G/A	G/G	A/A	G/G	C/C	A/T	A/A	G/G	A/G	A/A	C/C	G/G	G/G	C/C	C/C	G/G
Z_1	C/C	T/T	T/T	G/G	C/C	G/G	G/G	G/G	A/A	A/A	A/A	C/C	G/T	T/T	G/A	T/T	G/A	G/G	T/T	A/A	C/C	A/A	G/G	A/A	A/G	A/G	T/T	A/A	A/A	T/T	A/A	T/G
Z_29	G/G	C/C	C/C	A/A	A/A	C/C	A/A	A/G	A/A	A/A	A/A	G/G	T/T	T/T	G/G	A/A	G/A	G/G	A/A	G/G	C/C	A/T	G/G	G/G	A/G	G/G	T/T	?/?	A/A	T/T	A/A	G/G
Z_32	C/C	T/C	C/C	G/G	C/C	G/G	G/G	A/G	A/G	C/G	T/T	C/C	G/T	T/G	G/A	A/A	G/A	C/C	A/A	G/G	C/C	A/A	G/G	G/G	A/G	G/G	C/C	A/A	G/G	C/C	C/C	T/G
Z_35	G/G	C/C	C/C	A/A	C/C	G/G	G/G	A/G	A/G	C/G	A/A	C/C	T/T	T/T	G/A	T/T	G/A	G/G	A/A	A/A	T/C	A/T	A/A	G/G	A/G	G/G	C/C	A/A	A/A	T/T	C/C	G/G
Z_36	C/C	T/T	T/T	G/G	C/C	C/G	G/G	G/G	A/G	?/?	T/T	C/C	T/T	?/?	?/?	T/T	?/?	?/?	T/T	A/A	C/C	A/A	A/A	A/A	?/?	A/A	C/C	G/G	G/G	C/C	A/A	G/G
z_48	G/G	C/C	C/C	A/A	A/A	C/C	A/A	?/?	A/G	C/G	A/A	C/C	G/T	T/T	G/A	A/A	G/A	G/G	A/A	G/G	T/C	A/A	G/G	G/G	A/G	G/G	T/T	G/G	A/A	T/T	A/A	T/T
z_52	G/G	C/C	C/C	A/A	A/A	C/C	A/A	A/G	A/G	C/G	A/A	C/C	T/T	G/G	G/A	A/A	G/A	G/G	A/A	G/G	C/C	A/T	?/?	G/G	G/G	A/A	C/C	G/G	A/A	T/T	C/C	G/G
Z_57	C/C	T/T	T/T	G/G	C/C	G/G	A/A	G/G	A/A	A/A	A/A	C/C	G/T	T/G	G/A	T/T	G/A	G/G	T/T	A/A	T/C	A/T	G/G	A/A	A/G	A/A	T/T	G/G	A/A	T/T	A/A	T/T
Z_6	C/C	T/T	T/T	G/G	C/C	G/G	G/G	G/G	A/A	A/A	A/A	C/C	G/T	G/G	G/A	T/T	G/A	G/G	T/T	A/A	T/C	A/A	G/G	A/A	A/G	A/A	C/C	A/A	A/A	T/T	A/A	T/G
z_62	C/C	T/T	T/T	G/G	C/C	G/G	G/G	A/G	A/A	A/A	A/A	G/G	G/T	T/G	G/A	T/T	G/A	G/G	T/T	A/A	T/C	A/A	?/?	A/A	G/G	G/G	T/T	G/G	A/A	T/T	A/C	T/G
z_64	G/G	C/C	C/C	A/A	C/C	C/C	A/A	A/G	A/G	C/G	A/A	G/G	G/T	G/G	G/A	T/T	G/A	G/C	T/T	A/A	C/C	A/T	A/A	G/G	?/?	A/A	C/C	G/G	G/G	C/C	C/C	T/G
z_65	C/C	T/T	T/T	G/G	C/C	G/G	G/G	A/G	?/?	A/A	A/A	G/G	G/T	T/G	G/A	T/T	G/A	G/G	T/T	A/A	T/C	A/A	A/A	A/A	G/G	G/G	T/T	G/G	A/A	T/T	A/A	T/G
Z_9	C/G	T/C	T/C	G/A	C/C	G/G	G/G	G/G	A/G	C/G	A/A	C/C	G/T	G/G	?/?	T/T	?/?	?/?	T/T	A/A	T/C	A/T	G/G	A/G	A/G	A/G	T/C	?/?	G/A	C/T	A/C	T/G
z_93	C/C	T/T	T/T	G/G	C/C	G/G	G/G	G/G	A/A	A/A	A/A	C/C	T/T	T/G	G/A	A/A	G/A	C/C	T/T	A/A	C/C	A/T	A/A	G/G	G/G	A/A	T/T	G/G	G/G	C/C	C/C	G/G
z_95	C/C	T/T	T/T	G/G	C/C	G/G	A/A	G/G	A/G	C/G	A/A	G/G	T/T	G/G	G/A	A/A	G/A	G/G	A/A	A/A	T/C	A/A	A/A	A/A	A/G	A/A	C/C	G/G	A/A	T/T	A/A	T/G
Zhe11Fu	G/G	C/C	C/C	A/A	A/A	C/C	A/A	A/G	A/G	C/G	A/A	C/C	G/T	T/G	G/G	A/A	G/A	G/G	A/A	G/G	T/C	A/T	A/A	G/G	A/G	A/G	T/C	G/G	G/A	C/T	A/C	T/G
Zhe11Mu	G/G	C/C	C/C	A/A	A/A	C/C	A/A	A/G	A/G	C/G	A/A	C/C	G/T	T/T	G/G	A/A	G/A	G/G	A/A	G/G	T/C	A/T	?/?	G/G	A/G	G/G	T/T	G/G	A/A	T/T	A/A	T/G
Zhe3	G/G	C/C	C/C	A/A	A/A	C/C	A/A	A/G	A/G	C/G	A/A	C/C	G/T	T/G	G/A	T/A	G/A	G/C	A/A	G/G	T/C	A/A	G/G	G/G	A/G	G/G	T/C	G/G	G/A	C/T	A/A	T/G
ZuHe12	G/G	C/C	C/C	A/A	A/A	C/C	A/A	A/G	A/G	C/C	A/A	C/C	G/T	T/T	G/G	?/?	A/A	G/G	T/A	G/G	T/C	A/T	A/A	G/G	A/G	A/A	T/C	G/G	?/?	T/T	A/C	T/G
ZuHe17	G/G	C/C	C/C	A/A	A/A	C/C	G/G	A/G	A/G	C/C	A/A	C/C	G/T	T/G	G/G	A/A	G/A	G/G	T/A	G/G	T/T	A/T	A/A	G/G	A/G	A/A	T/T	G/G	G/A	C/T	A/C	T/G
ZuHe2	G/G	C/C	C/C	A/A	A/A	C/C	G/G	A/G	A/G	C/C	A/A	C/C	?/?	T/G	?/?	T/T	G/G	G/C	T/A	G/G	C/C	A/T	G/G	G/G	A/G	G/G	T/C	G/G	G/A	C/T	A/A	T/G
ZuHe21	G/G	C/C	C/C	A/A	A/A	C/C	G/G	A/G	A/G	C/C	A/A	C/C	G/G	T/G	G/G	A/A	A/A	G/G	T/A	G/G	T/C	A/T	A/A	G/G	A/G	A/A	T/C	G/G	G/A	C/T	A/C	T/G
ZuHe24	G/G	C/C	C/C	A/A	A/A	C/C	G/G	A/G	A/G	C/C	A/A	C/C	T/T	G/G	G/G	?/?	G/A	G/G	T/A	G/G	C/C	A/T	A/A	G/G	A/G	A/A	C/C	G/G	G/G	C/C	C/C	T/G
ZuHe5	G/G	C/C	C/C	A/A	A/A	C/C	G/G	A/G	A/G	C/C	A/A	C/C	G/T	T/G	G/G	A/A	G/G	G/C	T/A	G/G	C/C	A/A	G/G	G/G	A/G	A/G	T/T	G/G	G/A	C/T	A/A	T/G
ZuHe9	G/G	C/C	C/C	A/A	A/A	C/C	A/A	A/G	A/G	C/C	A/A	C/G	G/T	T/G	G/G	?/?	A/A	G/G	T/A	G/G	T/C	A/T	A/A	?/?	A/G	A/G	T/C	G/G	?/?	T/T	A/C	T/G

## Sheet: Supplementary Table S4
Supplementary Table S4 Genetic diversity analysis of 32 KASP markers in 280 eggplant materials
Marker	chr	position	alleles	PIC	MAF	GeneDiversity	Heterozygosity
qz_1_3	1	29954211	C/G	0.37	0.59	0.48	0.12
qz_1_13	1	64383830	G/A	0.37	0.57	0.49	0.12
qz_1_16	1	71098097	T/C	0.37	0.57	0.49	0.12
qz_1_25	1	92203915	G/A	0.37	0.59	0.48	0.14
qz_1_43	1	69378173	A/C	0.34	0.68	0.44	0.02
qz_1_47	1	71560253	C/G	0.36	0.6	0.48	0.12
qz_2_5	2	18360769	G/A	0.37	0.58	0.49	0.02
qz_2_10	2	28838146	A/G	0.34	0.69	0.43	0.62
qz_3_3	3	15118506	A/G	0.35	0.65	0.46	0.67
qz_3_12	3	33292997	C/A	0.51	0.44	0.6	0.47
qz_3_40	3	87724860	T/A	0.25	0.82	0.3	0.06
qz_3_42	3	87727513	C/G	0.34	0.68	0.44	0.09
qz_4_5	4	11765184	G/T	0.37	0.56	0.49	0.25
qz_4_6	4	11861196	T/G	0.37	0.59	0.48	0.48
qz_5_2	5	14818941	G/A	0.38	0.5	0.5	0.51
qz_5_18	5	43468352	T/A	0.37	0.58	0.49	0.12
qz_6_2	6	1805158	G/A	0.37	0.51	0.5	0.37
qz_6_4	6	2867380	G/C	0.36	0.62	0.47	0.21
qz_6_17	6	28589838	T/A	0.37	0.59	0.48	0.22
qz_7_17	7	28589838	G/A	0.37	0.56	0.49	0.09
qz_7_29	7	65061249	T/C	0.34	0.67	0.44	0.2
qz_8_2	8	3695828	A/T	0.36	0.63	0.47	0.62
qz_8_13	8	8006307	G/A	0.37	0.55	0.5	0.07
qz_9_2	9	92631	A/G	0.36	0.61	0.48	0.12
qz_9_3	9	92886	A/G	0.35	0.65	0.45	0.66
qz_9_29	9	48708904	A/G	0.34	0.69	0.43	0.17
qz_10_1	10	4194569	T/C	0.36	0.61	0.47	0.14
qz_E10_1	10	76481266	G/A	0.25	0.82	0.29	0.04
qz_11_28	11	59143459	G/A	0.3	0.76	0.37	0.14
qz_11_29	11	59184492	C/T	0.3	0.76	0.36	0.13
qz_12_1	12	4494768	A/C	0.37	0.53	0.5	0.27
qz_12_2	12	4931704	T/G	0.36	0.61	0.47	0.72

## Sheet: Supplementary Table S5
Supplementary Table S5 Genetic similarity coefficient matrix of 280 eggplant materials based on Nei1983
	2024_7	2024_8	2024_9	535	548	565	567	573	574	575	576	579	580	583	585	588	590	591	594	595	596	597	599	601	602	604	605	606	607	608	609	610	611	612	613	614	615	616	617	619	620	621	622	623	624	625	626	627	628
2024_7	0	0.0366117	0.185279	0.348633	0.203585	0.203585	0.212738	0.185279	0.216529	0.231044	0.234835	0.181808	0.141723	0.166973	0.168544	0.368988	0.194432	0.200704	0.223514	0.227252	0.253141	0.251858	0.225682	0.315641	0.246324	0.271447	0.2806	0.203585	0.295765	0.312461	0.333947	0.216529	0.280203	0.216529	0.247779	0.181488	0.315641	0.238497	0.154029	0.288182	0.2181	0.302697	0.130653	0.284391	0.166973	0.339184	0.183824	0.210152	0.185279
2024_8	0.0366117	0	0.122779	0.367529	0.221891	0.221891	0.181488	0.190641	0.234835	0.24935	0.229473	0.181808	0.173981	0.172335	0.181488	0.387294	0.225682	0.232962	0.24241	0.245558	0.271447	0.270755	0.22032	0.302697	0.246324	0.258502	0.275238	0.221891	0.31407	0.312461	0.352252	0.234835	0.299099	0.216529	0.247779	0.212738	0.315641	0.238497	0.172335	0.306488	0.236405	0.321002	0.14955	0.271447	0.198223	0.358081	0.178105	0.229049	0.203585
2024_9	0.185279	0.122779	0	0.337563	0.429917	0.211167	0.144876	0.198223	0.378141	0.22032	0.315641	0.329736	0.394252	0.179917	0.368988	0.37657	0.28282	0.348633	0.390339	0.216529	0.229473	0.259686	0.324794	0.247779	0.380891	0.229473	0.457376	0.198223	0.40782	0.255772	0.323223	0.346891	0.500475	0.359835	0.346891	0.18907	0.479473	0.232962	0.315641	0.264515	0.225682	0.310279	0.26522	0.435279	0.328585	0.328115	0.27978	0.199083	0.192862
535	0.348633	0.367529	0.337563	0	0.434338	0.240789	0.255772	0.246324	0.206239	0.121205	0.289651	0.352546	0.422597	0.278582	0.422597	0.153463	0.320288	0.25621	0.206239	0.0983952	0.117292	0.295857	0.331357	0.200704	0.407394	0.130653	0.403701	0.168446	0.28803	0.136188	0.130653	0.257393	0.380891	0.316375	0.303013	0.236876	0.491027	0.20335	0.257393	0.217979	0.107843	0.14955	0.358081	0.42651	0.316375	0.0928606	0.295262	0.208531	0.240789
548	0.203585	0.221891	0.429917	0.434338	0	0.380362	0.34532	0.367417	0.221891	0.332376	0.289752	0.232962	0.155084	0.367417	0.231044	0.371209	0.394876	0.244031	0.261307	0.341529	0.359835	0.369821	0.262294	0.385723	0.306926	0.310279	0.225682	0.359835	0.350682	0.435959	0.398667	0.221891	0.158998	0.221891	0.253141	0.426126	0.211167	0.394252	0.221891	0.420765	0.332376	0.398667	0.238497	0.185279	0.302697	0.37927	0.232639	0.37927	0.380362
565	0.203585	0.221891	0.211167	0.240789	0.380362	0	0.0953204	0.0366117	0.234835	0.0953204	0.271447	0.181808	0.329736	0.0366117	0.368988	0.25157	0.207376	0.238497	0.261307	0.0732233	0.135723	0.144015	0.293544	0.179917	0.28803	0.148667	0.363626	0.109835	0.413182	0.191256	0.185279	0.221891	0.352546	0.266085	0.234835	0.15782	0.385723	0.0850335	0.190641	0.152459	0.0953204	0.166973	0.155084	0.354473	0.315641	0.199083	0.232639	0.056689	0.0183058
567	0.212738	0.181488	0.144876	0.255772	0.34532	0.0953204	0	0.0823762	0.24935	0.166973	0.2181	0.229049	0.352546	0.0823762	0.372779	0.260723	0.211167	0.234583	0.257393	0.131932	0.131932	0.191256	0.240197	0.163182	0.335271	0.100682	0.341529	0.144876	0.422335	0.14955	0.22032	0.199794	0.361994	0.275238	0.231044	0.216529	0.363626	0.0889471	0.212738	0.104473	0.135723	0.176126	0.215687	0.337738	0.337738	0.227428	0.230964	0.14955	0.0953204
573	0.185279	0.190641	0.198223	0.246324	0.367417	0.0366117	0.0823762	0	0.240197	0.113626	0.289752	0.187342	0.329736	0.0183058	0.387294	0.238626	0.207376	0.257393	0.266841	0.0915291	0.154029	0.14955	0.31185	0.198223	0.274668	0.135723	0.381932	0.0915291	0.431488	0.19679	0.172335	0.221891	0.371443	0.271447	0.253141	0.194432	0.404029	0.0661372	0.177697	0.170765	0.113626	0.154029	0.173981	0.354473	0.333947	0.204618	0.218832	0.0755853	0.0366117
574	0.216529	0.234835	0.378141	0.206239	0.221891	0.234835	0.24935	0.240197	0	0.168544	0.109835	0.246324	0.187342	0.253141	0.231044	0.163182	0.262294	0.0661372	0.0188963	0.159391	0.122779	0.348633	0.113626	0.154029	0.297478	0.154029	0.150238	0.177697	0.15782	0.145636	0.190641	0.0732233	0.0944817	0.216529	0.104473	0.288182	0.185279	0.173981	0.0366117	0.181488	0.150238	0.172335	0.181808	0.159391	0.216529	0.145636	0.117157	0.24241	0.234835
575	0.231044	0.24935	0.22032	0.121205	0.332376	0.0953204	0.166973	0.113626	0.168544	0	0.262294	0.261307	0.320288	0.131932	0.372779	0.135723	0.260723	0.19679	0.206239	0.0274587	0.0640704	0.223514	0.289752	0.144876	0.348633	0.0770146	0.372779	0.0457646	0.297335	0.136188	0.0953204	0.199794	0.297478	0.275238	0.212738	0.166973	0.381932	0.107843	0.168544	0.179917	0.0366117	0.12657	0.19679	0.332376	0.269876	0.0472408	0.189543	0.0472408	0.0953204
576	0.234835	0.229473	0.315641	0.289651	0.289752	0.271447	0.2181	0.289752	0.109835	0.262294	0	0.278582	0.192877	0.289752	0.181488	0.298905	0.2181	0.0472408	0.0944817	0.227252	0.159391	0.367529	0.0457646	0.159391	0.291944	0.208947	0.0823762	0.240197	0.163182	0.12674	0.295114	0.0732233	0.145636	0.266085	0.0861675	0.288182	0.159391	0.192877	0.146447	0.150238	0.236405	0.263864	0.176273	0.154029	0.185279	0.247945	0.111438	0.312461	0.289752
579	0.181808	0.181808	0.329736	0.352546	0.232962	0.181808	0.229049	0.187342	0.246324	0.261307	0.278582	0	0.234583	0.187342	0.266841	0.358081	0.261307	0.230964	0.278582	0.257393	0.321909	0.107843	0.301392	0.367529	0.0488155	0.270755	0.306926	0.276289	0.398166	0.367529	0.321909	0.251858	0.270755	0.0472408	0.246324	0.274668	0.316375	0.275736	0.200704	0.352546	0.280203	0.321909	0.0889471	0.251858	0.26522	0.361994	0.22692	0.2196	0.200704
580	0.141723	0.173981	0.394252	0.422597	0.155084	0.329736	0.352546	0.329736	0.187342	0.320288	0.192877	0.234583	0	0.31084	0.0377927	0.371443	0.199083	0.15621	0.187342	0.31084	0.329736	0.371443	0.202325	0.394252	0.242403	0.361994	0.113378	0.291944	0.280203	0.343098	0.361994	0.192877	0.136188	0.206239	0.225135	0.250237	0.168446	0.291912	0.168446	0.403701	0.320288	0.35646	0.170067	0.168446	0.10393	0.380891	0.150491	0.31084	0.31084
583	0.166973	0.172335	0.179917	0.278582	0.367417	0.0366117	0.0823762	0.0183058	0.253141	0.131932	0.289752	0.187342	0.31084	0	0.368988	0.269876	0.18907	0.257393	0.280203	0.109835	0.154029	0.130653	0.31185	0.198223	0.284117	0.154029	0.381932	0.0915291	0.444432	0.210152	0.203585	0.221891	0.371443	0.253141	0.253141	0.176126	0.385723	0.0661372	0.190641	0.170765	0.131932	0.185279	0.155084	0.354473	0.315641	0.236876	0.232639	0.0755853	0.0366117
585	0.168544	0.181488	0.368988	0.422597	0.231044	0.368988	0.372779	0.387294	0.231044	0.372779	0.181488	0.266841	0.0377927	0.368988	0	0.409391	0.211167	0.183429	0.187342	0.350682	0.350682	0.403701	0.190641	0.381932	0.247945	0.400238	0.122779	0.34532	0.258502	0.324202	0.400238	0.236405	0.14955	0.231044	0.231044	0.242417	0.194432	0.352546	0.231044	0.391085	0.359835	0.381932	0.183429	0.176126	0.100682	0.413149	0.164298	0.361994	0.368988
588	0.368988	0.387294	0.37657	0.153463	0.371209	0.25157	0.260723	0.238626	0.163182	0.135723	0.298905	0.358081	0.371443	0.269876	0.409391	0	0.279029	0.247945	0.168446	0.144876	0.144876	0.301392	0.289752	0.176126	0.367529	0.15782	0.404029	0.163182	0.310279	0.136188	0.0770146	0.243988	0.278582	0.2806	0.275238	0.229473	0.389515	0.191256	0.181488	0.229473	0.117417	0.0770146	0.312461	0.381932	0.293544	0.0794989	0.222876	0.176273	0.233265
590	0.194432	0.225682	0.28282	0.320288	0.394876	0.207376	0.211167	0.207376	0.262294	0.260723	0.2181	0.261307	0.199083	0.18907	0.211167	0.279029	0	0.202325	0.206239	0.225682	0.243988	0.236876	0.208947	0.306488	0.247945	0.275238	0.279029	0.22032	0.359835	0.200704	0.269876	0.236405	0.348633	0.243988	0.2806	0.117417	0.363626	0.185721	0.225682	0.260723	0.247779	0.238626	0.215687	0.381932	0.113626	0.31084	0.20335	0.214066	0.18907
591	0.200704	0.232962	0.348633	0.25621	0.244031	0.238497	0.234583	0.257393	0.0661372	0.19679	0.0472408	0.230964	0.15621	0.257393	0.183429	0.247945	0.202325	0	0.0683418	0.173981	0.117292	0.322876	0.0944817	0.187342	0.264298	0.168446	0.113378	0.173981	0.140101	0.140728	0.244031	0.0472408	0.107394	0.2196	0.0661372	0.274668	0.141723	0.183429	0.10393	0.164532	0.19679	0.244031	0.125245	0.122826	0.168446	0.193587	0.111097	0.246447	0.238497
594	0.223514	0.24241	0.390339	0.206239	0.261307	0.261307	0.257393	0.266841	0.0188963	0.206239	0.0944817	0.278582	0.187342	0.280203	0.187342	0.168446	0.206239	0.0683418	0	0.183429	0.145636	0.380891	0.0850335	0.177894	0.287868	0.177894	0.122826	0.215687	0.162911	0.12674	0.19679	0.0755853	0.107843	0.223514	0.121205	0.246324	0.191256	0.199306	0.056689	0.187342	0.173981	0.164532	0.214066	0.177894	0.158998	0.177894	0.130964	0.274668	0.261307
595	0.227252	0.245558	0.216529	0.0983952	0.341529	0.0732233	0.131932	0.0915291	0.159391	0.0274587	0.227252	0.257393	0.31084	0.109835	0.350682	0.144876	0.225682	0.173981	0.183429	0	0.0549175	0.200704	0.267655	0.135723	0.344719	0.0678617	0.337738	0.0549175	0.293544	0.113378	0.0861675	0.177697	0.306926	0.284391	0.208947	0.163182	0.378141	0.0850335	0.159391	0.144876	0.0274587	0.0991117	0.192877	0.328585	0.266085	0.0755853	0.199306	0.056689	0.0732233
596	0.253141	0.271447	0.229473	0.117292	0.359835	0.135723	0.131932	0.154029	0.122779	0.0640704	0.159391	0.321909	0.329736	0.154029	0.350682	0.144876	0.243988	0.117292	0.145636	0.0549175	0	0.26522	0.199794	0.0678617	0.399787	0.0495558	0.301126	0.0549175	0.256932	0.056689	0.122779	0.122779	0.250237	0.302697	0.141085	0.207376	0.310279	0.0850335	0.159391	0.0640704	0.0640704	0.122779	0.2196	0.279029	0.284391	0.056689	0.17978	0.121205	0.135723
597	0.251858	0.270755	0.259686	0.295857	0.369821	0.144015	0.191256	0.14955	0.348633	0.223514	0.367529	0.107843	0.371443	0.130653	0.403701	0.301392	0.236876	0.322876	0.380891	0.200704	0.26522	0	0.390339	0.31084	0.130964	0.232962	0.462682	0.2196	0.468217	0.31084	0.26522	0.354167	0.439872	0.136188	0.348633	0.185721	0.485492	0.217157	0.303013	0.295857	0.223514	0.26522	0.177894	0.420976	0.335271	0.324202	0.309069	0.181808	0.162911
599	0.225682	0.22032	0.324794	0.331357	0.262294	0.293544	0.240197	0.31185	0.113626	0.289752	0.0457646	0.301392	0.202325	0.31185	0.190641	0.289752	0.208947	0.0944817	0.0850335	0.267655	0.199794	0.390339	0	0.163182	0.301392	0.24935	0.0915291	0.2806	0.203585	0.155084	0.330155	0.100682	0.136188	0.269876	0.113626	0.284391	0.150238	0.234583	0.131932	0.172335	0.245558	0.267655	0.236876	0.181488	0.181488	0.289651	0.121201	0.354167	0.31185
601	0.315641	0.302697	0.247779	0.200704	0.385723	0.179917	0.163182	0.198223	0.154029	0.144876	0.159391	0.367529	0.394252	0.198223	0.381932	0.176126	0.306488	0.187342	0.177894	0.135723	0.0678617	0.31084	0.163182	0	0.413149	0.117417	0.301126	0.135723	0.262294	0.107843	0.172335	0.154029	0.263599	0.346891	0.141085	0.269876	0.291973	0.117292	0.190641	0.0770146	0.113626	0.135723	0.284117	0.291973	0.365197	0.12674	0.17978	0.204618	0.198223
602	0.246324	0.246324	0.380891	0.407394	0.306926	0.28803	0.335271	0.274668	0.297478	0.348633	0.291944	0.0488155	0.242403	0.284117	0.247945	0.367529	0.247945	0.264298	0.287868	0.344719	0.399787	0.130964	0.301392	0.413149	0	0.358081	0.306926	0.354167	0.365908	0.37978	0.363615	0.31084	0.293587	0.0661372	0.286409	0.274668	0.348633	0.35621	0.251858	0.430424	0.367529	0.363615	0.130964	0.278582	0.232962	0.417157	0.214546	0.30335	0.306926
604	0.271447	0.258502	0.229473	0.130653	0.310279	0.148667	0.100682	0.135723	0.154029	0.0770146	0.208947	0.270755	0.361994	0.154029	0.400238	0.15782	0.275238	0.168446	0.177894	0.0678617	0.0495558	0.232962	0.24935	0.117417	0.358081	0	0.332376	0.104473	0.288182	0.107843	0.135723	0.172335	0.301392	0.271447	0.203585	0.238626	0.372779	0.117292	0.190641	0.12657	0.0770146	0.135723	0.238497	0.310279	0.315641	0.0700507	0.232639	0.134567	0.148667
605	0.2806	0.275238	0.457376	0.403701	0.225682	0.363626	0.341529	0.381932	0.150238	0.372779	0.0823762	0.306926	0.113378	0.381932	0.122779	0.404029	0.279029	0.113378	0.122826	0.337738	0.301126	0.462682	0.0915291	0.301126	0.306926	0.332376	0	0.368988	0.221891	0.259686	0.418544	0.137294	0.0983952	0.293544	0.144876	0.367417	0.108265	0.301392	0.18685	0.304917	0.341529	0.387294	0.24241	0.108265	0.199794	0.375356	0.150491	0.42651	0.381932
606	0.203585	0.221891	0.198223	0.168446	0.359835	0.109835	0.144876	0.0915291	0.177697	0.0457646	0.240197	0.276289	0.291944	0.0915291	0.34532	0.163182	0.22032	0.173981	0.215687	0.0549175	0.0549175	0.2196	0.2806	0.135723	0.354167	0.104473	0.368988	0	0.337738	0.12674	0.104473	0.159391	0.28803	0.284391	0.177697	0.194432	0.328585	0.0661372	0.159391	0.144876	0.0823762	0.135723	0.173981	0.297335	0.279029	0.0944817	0.160254	0.056689	0.0915291
607	0.295765	0.31407	0.40782	0.28803	0.350682	0.413182	0.422335	0.431488	0.15782	0.297335	0.163182	0.398166	0.280203	0.444432	0.258502	0.310279	0.359835	0.140101	0.162911	0.293544	0.256932	0.468217	0.203585	0.262294	0.365908	0.288182	0.221891	0.337738	0	0.251858	0.350682	0.25157	0.270755	0.332376	0.25157	0.328585	0.350682	0.325823	0.22032	0.341529	0.284391	0.356044	0.301392	0.293544	0.22032	0.259686	0.240728	0.407614	0.426126
608	0.312461	0.312461	0.255772	0.136188	0.435959	0.191256	0.14955	0.19679	0.145636	0.136188	0.12674	0.367529	0.343098	0.210152	0.324202	0.136188	0.200704	0.140728	0.12674	0.113378	0.056689	0.31084	0.155084	0.107843	0.37978	0.107843	0.259686	0.12674	0.251858	0	0.145636	0.145636	0.263599	0.312461	0.177894	0.176273	0.33365	0.107394	0.183429	0.0850335	0.122826	0.132274	0.26522	0.301392	0.229049	0.107843	0.174061	0.204618	0.210152
609	0.333947	0.352252	0.323223	0.130653	0.398667	0.185279	0.22032	0.172335	0.190641	0.0953204	0.295114	0.321909	0.361994	0.203585	0.400238	0.0770146	0.269876	0.244031	0.19679	0.0861675	0.122779	0.26522	0.330155	0.172335	0.363615	0.135723	0.418544	0.104473	0.350682	0.145636	0	0.208947	0.306926	0.315641	0.258502	0.212738	0.404029	0.136188	0.185279	0.225682	0.0953204	0.0366117	0.244031	0.396447	0.315641	0.056689	0.17978	0.0889471	0.166973
610	0.216529	0.234835	0.346891	0.257393	0.221891	0.221891	0.199794	0.221891	0.0732233	0.199794	0.0732233	0.251858	0.192877	0.221891	0.236405	0.243988	0.236405	0.0472408	0.0755853	0.177697	0.122779	0.354167	0.100682	0.154029	0.31084	0.172335	0.137294	0.159391	0.25157	0.145636	0.208947	0	0.0944817	0.253141	0.0549175	0.324794	0.109835	0.155084	0.0915291	0.150238	0.199794	0.208947	0.14955	0.128141	0.234835	0.19679	0.0976311	0.229049	0.221891
611	0.280203	0.299099	0.500475	0.380891	0.158998	0.352546	0.361994	0.371443	0.0944817	0.297478	0.145636	0.270755	0.136188	0.371443	0.14955	0.278582	0.348633	0.107394	0.107843	0.306926	0.250237	0.439872	0.136188	0.263599	0.293587	0.301392	0.0983952	0.28803	0.270755	0.263599	0.306926	0.0944817	0	0.215687	0.0944817	0.388718	0.056689	0.307394	0.132274	0.291944	0.297478	0.306926	0.187342	0.056689	0.234583	0.28803	0.12692	0.352546	0.371443
612	0.216529	0.216529	0.359835	0.316375	0.221891	0.266085	0.275238	0.271447	0.216529	0.275238	0.266085	0.0472408	0.206239	0.253141	0.231044	0.2806	0.243988	0.2196	0.223514	0.284391	0.302697	0.136188	0.269876	0.346891	0.0661372	0.271447	0.293544	0.284391	0.332376	0.312461	0.315641	0.253141	0.215687	0	0.247779	0.262294	0.302697	0.303013	0.198223	0.350682	0.293544	0.315641	0.117292	0.240197	0.198223	0.325823	0.211438	0.261307	0.284391
613	0.247779	0.247779	0.346891	0.303013	0.253141	0.234835	0.231044	0.253141	0.104473	0.212738	0.0861675	0.246324	0.225135	0.253141	0.231044	0.275238	0.2806	0.0661372	0.121205	0.208947	0.141085	0.348633	0.113626	0.141085	0.286409	0.203585	0.144876	0.177697	0.25157	0.177894	0.258502	0.0549175	0.0944817	0.247779	0	0.350682	0.0915291	0.187342	0.141085	0.144876	0.212738	0.258502	0.14955	0.0732233	0.279029	0.210152	0.0781049	0.261307	0.253141
614	0.181488	0.212738	0.18907	0.236876	0.426126	0.15782	0.216529	0.194432	0.288182	0.166973	0.288182	0.274668	0.250237	0.176126	0.242417	0.229473	0.117417	0.274668	0.246324	0.163182	0.207376	0.185721	0.284391	0.269876	0.274668	0.238626	0.367417	0.194432	0.328585	0.176273	0.212738	0.324794	0.388718	0.262294	0.350682	0	0.47032	0.191256	0.262294	0.273667	0.154029	0.194432	0.210152	0.452015	0.131932	0.227428	0.236684	0.130653	0.15782
615	0.315641	0.315641	0.479473	0.491027	0.211167	0.385723	0.363626	0.404029	0.185279	0.381932	0.159391	0.316375	0.168446	0.385723	0.194432	0.389515	0.363626	0.141723	0.191256	0.378141	0.310279	0.485492	0.150238	0.291973	0.348633	0.372779	0.108265	0.328585	0.350682	0.33365	0.404029	0.109835	0.056689	0.302697	0.0915291	0.47032	0	0.343098	0.203585	0.31407	0.381932	0.404029	0.2196	0.0549175	0.302697	0.398166	0.160254	0.398166	0.385723
616	0.238497	0.238497	0.232962	0.20335	0.394252	0.0850335	0.0889471	0.0661372	0.173981	0.107843	0.192877	0.275736	0.291912	0.0661372	0.352546	0.191256	0.185721	0.183429	0.199306	0.0850335	0.0850335	0.217157	0.234583	0.117292	0.35621	0.117292	0.301392	0.0661372	0.325823	0.107394	0.136188	0.155084	0.307394	0.303013	0.187342	0.191256	0.343098	0	0.155084	0.107843	0.0889471	0.117292	0.209069	0.329736	0.297478	0.140728	0.15568	0.107394	0.0850335
617	0.154029	0.172335	0.315641	0.257393	0.221891	0.190641	0.212738	0.177697	0.0366117	0.168544	0.146447	0.200704	0.168446	0.190641	0.231044	0.181488	0.225682	0.10393	0.056689	0.159391	0.159391	0.303013	0.131932	0.190641	0.251858	0.190641	0.18685	0.159391	0.22032	0.183429	0.185279	0.0915291	0.132274	0.198223	0.141085	0.262294	0.203585	0.155084	0	0.199794	0.150238	0.154029	0.155084	0.196002	0.216529	0.19679	0.0976311	0.19679	0.172335
619	0.288182	0.306488	0.264515	0.217979	0.420765	0.152459	0.104473	0.170765	0.181488	0.179917	0.150238	0.352546	0.403701	0.170765	0.391085	0.229473	0.260723	0.164532	0.187342	0.144876	0.0640704	0.295857	0.172335	0.0770146	0.430424	0.12657	0.304917	0.144876	0.341529	0.0850335	0.225682	0.150238	0.291944	0.350682	0.144876	0.273667	0.31407	0.107843	0.199794	0	0.135723	0.163182	0.274668	0.295765	0.368988	0.176273	0.222876	0.227428	0.170765
620	0.2181	0.236405	0.225682	0.107843	0.332376	0.0953204	0.135723	0.113626	0.150238	0.0366117	0.236405	0.280203	0.320288	0.131932	0.359835	0.117417	0.247779	0.19679	0.173981	0.0274587	0.0640704	0.223514	0.245558	0.113626	0.367529	0.0770146	0.341529	0.0823762	0.284391	0.122826	0.0953204	0.199794	0.297478	0.293544	0.212738	0.154029	0.381932	0.0889471	0.150238	0.135723	0	0.0770146	0.234583	0.350682	0.275238	0.0661372	0.189543	0.0850335	0.0953204
621	0.302697	0.321002	0.310279	0.14955	0.398667	0.166973	0.176126	0.154029	0.172335	0.12657	0.263864	0.321909	0.35646	0.185279	0.381932	0.0770146	0.238626	0.244031	0.164532	0.0991117	0.122779	0.26522	0.267655	0.135723	0.363615	0.135723	0.387294	0.135723	0.356044	0.132274	0.0366117	0.208947	0.306926	0.315641	0.258502	0.194432	0.404029	0.117292	0.154029	0.163182	0.0770146	0	0.276289	0.409391	0.315641	0.0944817	0.17978	0.121205	0.148667
622	0.130653	0.14955	0.26522	0.358081	0.238497	0.155084	0.215687	0.173981	0.181808	0.19679	0.176273	0.0889471	0.170067	0.155084	0.183429	0.312461	0.215687	0.125245	0.214066	0.192877	0.2196	0.177894	0.236876	0.284117	0.130964	0.238497	0.24241	0.173981	0.301392	0.26522	0.244031	0.14955	0.187342	0.117292	0.14955	0.210152	0.2196	0.209069	0.155084	0.274668	0.234583	0.276289	0	0.168446	0.181808	0.284117	0.140728	0.155084	0.173981
623	0.284391	0.271447	0.435279	0.42651	0.185279	0.354473	0.337738	0.354473	0.159391	0.332376	0.154029	0.251858	0.168446	0.354473	0.176126	0.381932	0.381932	0.122826	0.177894	0.328585	0.279029	0.420976	0.181488	0.291973	0.278582	0.310279	0.108265	0.297335	0.293544	0.301392	0.396447	0.128141	0.056689	0.240197	0.0732233	0.452015	0.0549175	0.329736	0.196002	0.295765	0.350682	0.409391	0.168446	0	0.302697	0.352546	0.146447	0.384804	0.372779
624	0.166973	0.198223	0.328585	0.316375	0.302697	0.315641	0.337738	0.333947	0.216529	0.269876	0.185279	0.26522	0.10393	0.315641	0.100682	0.293544	0.113626	0.168446	0.158998	0.266085	0.284391	0.335271	0.181488	0.365197	0.232962	0.315641	0.199794	0.279029	0.22032	0.229049	0.315641	0.234835	0.234583	0.198223	0.279029	0.131932	0.302697	0.297478	0.216529	0.368988	0.275238	0.315641	0.181808	0.302697	0	0.306926	0.197631	0.274668	0.315641
625	0.339184	0.358081	0.328115	0.0928606	0.37927	0.199083	0.227428	0.204618	0.145636	0.0472408	0.247945	0.361994	0.380891	0.236876	0.413149	0.0794989	0.31084	0.193587	0.177894	0.0755853	0.056689	0.324202	0.289651	0.12674	0.417157	0.0700507	0.375356	0.0944817	0.259686	0.107843	0.056689	0.19679	0.28803	0.325823	0.210152	0.227428	0.398166	0.140728	0.19679	0.176273	0.0661372	0.0944817	0.284117	0.352546	0.306926	0	0.199306	0.134567	0.199083
626	0.183824	0.178105	0.27978	0.295262	0.232639	0.232639	0.230964	0.218832	0.117157	0.189543	0.111438	0.22692	0.150491	0.232639	0.164298	0.222876	0.20335	0.111097	0.130964	0.199306	0.17978	0.309069	0.121201	0.17978	0.214546	0.232639	0.150491	0.160254	0.240728	0.174061	0.17978	0.0976311	0.12692	0.211438	0.0781049	0.236684	0.160254	0.15568	0.0976311	0.222876	0.189543	0.17978	0.140728	0.146447	0.197631	0.199306	0	0.213113	0.232639
627	0.210152	0.229049	0.199083	0.208531	0.37927	0.056689	0.14955	0.0755853	0.24241	0.0472408	0.312461	0.2196	0.31084	0.0755853	0.361994	0.176273	0.214066	0.246447	0.274668	0.056689	0.121205	0.181808	0.354167	0.204618	0.30335	0.134567	0.42651	0.056689	0.407614	0.204618	0.0889471	0.229049	0.352546	0.261307	0.261307	0.130653	0.398166	0.107394	0.19679	0.227428	0.0850335	0.121205	0.155084	0.384804	0.274668	0.134567	0.213113	0	0.0377927
628	0.185279	0.203585	0.192862	0.240789	0.380362	0.0183058	0.0953204	0.0366117	0.234835	0.0953204	0.289752	0.200704	0.31084	0.0366117	0.368988	0.233265	0.18907	0.238497	0.261307	0.0732233	0.135723	0.162911	0.31185	0.198223	0.306926	0.148667	0.381932	0.0915291	0.426126	0.210152	0.166973	0.221891	0.371443	0.284391	0.253141	0.15782	0.385723	0.0850335	0.172335	0.170765	0.0953204	0.148667	0.173981	0.372779	0.315641	0.199083	0.232639	0.0377927	0
629	0.315641	0.333947	0.304917	0.111757	0.398667	0.166973	0.22032	0.154029	0.208947	0.0770146	0.308058	0.303013	0.343098	0.185279	0.381932	0.0953204	0.25157	0.244031	0.215687	0.0678617	0.122779	0.246324	0.361405	0.203585	0.344719	0.135723	0.418544	0.0861675	0.350682	0.145636	0.0183058	0.227252	0.325823	0.297335	0.258502	0.194432	0.422335	0.136188	0.203585	0.238626	0.0953204	0.0678617	0.225135	0.378141	0.297335	0.056689	0.17978	0.0700507	0.148667
716_423	0.26522	0.251858	0.221893	0.199083	0.318667	0.189635	0.0889471	0.176273	0.238497	0.153463	0.238497	0.320288	0.403701	0.176273	0.422597	0.185721	0.269134	0.25621	0.238497	0.14955	0.117292	0.282495	0.247945	0.14955	0.407394	0.0661372	0.384804	0.181808	0.365908	0.14955	0.195169	0.2196	0.361994	0.284117	0.284117	0.236876	0.420976	0.164298	0.238497	0.134567	0.12674	0.14955	0.306926	0.407614	0.316375	0.157377	0.289543	0.189635	0.189635
B_1	0.371443	0.367529	0.320288	0.344772	0.365908	0.269134	0.2196	0.28803	0.293565	0.26522	0.206239	0.350491	0.346447	0.269134	0.390339	0.31084	0.251858	0.232639	0.30335	0.24241	0.210152	0.258579	0.215687	0.191256	0.374061	0.210152	0.28803	0.261307	0.380891	0.217157	0.293565	0.247945	0.350491	0.348633	0.232962	0.278582	0.343098	0.193587	0.331357	0.227428	0.232962	0.274668	0.307394	0.35646	0.325823	0.264298	0.240662	0.297631	0.28803
B_101	0.275238	0.275238	0.457376	0.398166	0.256932	0.444432	0.333947	0.431488	0.262294	0.453585	0.199794	0.274668	0.24241	0.413182	0.234835	0.497779	0.391085	0.19679	0.251858	0.400238	0.337738	0.398166	0.227252	0.368988	0.339184	0.337738	0.203585	0.400238	0.378141	0.380891	0.481044	0.2181	0.2196	0.275238	0.212738	0.479473	0.212738	0.390339	0.298905	0.310279	0.391085	0.431488	0.293565	0.194432	0.337738	0.458769	0.299306	0.491027	0.444432
B_108	0.293587	0.313113	0.317157	0.249028	0.364298	0.297631	0.213113	0.264298	0.274061	0.307394	0.240728	0.273411	0.352477	0.264298	0.340728	0.340728	0.274061	0.224645	0.263312	0.270017	0.217157	0.208629	0.250491	0.244772	0.287695	0.217157	0.321201	0.250491	0.370017	0.204446	0.35621	0.240728	0.336461	0.260254	0.254535	0.301675	0.344772	0.249028	0.313113	0.201675	0.293587	0.336684	0.293611	0.291912	0.32692	0.328094	0.320685	0.362577	0.317157
B_19	0.284117	0.270755	0.504388	0.478105	0.185721	0.37927	0.297478	0.365908	0.206239	0.42651	0.192877	0.283824	0.217157	0.35646	0.24241	0.47213	0.384804	0.209069	0.193587	0.390339	0.348633	0.468342	0.183429	0.343098	0.361994	0.306926	0.145636	0.413149	0.390339	0.374061	0.468217	0.173981	0.154535	0.293565	0.2196	0.49494	0.181808	0.350491	0.225135	0.314754	0.380891	0.403701	0.289543	0.181808	0.335271	0.444772	0.285244	0.464298	0.398166
B_21	0.356044	0.3431	0.519876	0.430424	0.269876	0.50157	0.391085	0.488626	0.293544	0.510723	0.212738	0.274668	0.210152	0.488626	0.203585	0.497779	0.359835	0.261307	0.251858	0.475682	0.426126	0.411528	0.240197	0.43907	0.269134	0.394876	0.166973	0.506932	0.378141	0.375356	0.481044	0.275238	0.227428	0.243988	0.301126	0.429917	0.301126	0.417062	0.330155	0.411612	0.466529	0.431488	0.325823	0.264515	0.293544	0.47213	0.25621	0.536646	0.519876
B_38	0.302697	0.321002	0.529029	0.407614	0.135723	0.416973	0.400238	0.404029	0.221891	0.394876	0.253141	0.187342	0.187342	0.404029	0.243988	0.457376	0.400238	0.206239	0.24241	0.391085	0.372779	0.324202	0.262294	0.398667	0.214066	0.341529	0.176126	0.391085	0.356044	0.417062	0.440641	0.203585	0.153463	0.190641	0.216529	0.47032	0.198223	0.394252	0.258502	0.420765	0.413182	0.453585	0.238497	0.148667	0.333947	0.417062	0.232639	0.44932	0.435279
B_50	0.289543	0.289543	0.37978	0.244845	0.236684	0.27978	0.209069	0.265973	0.183824	0.270017	0.164298	0.238929	0.256678	0.285499	0.248122	0.260254	0.248122	0.159863	0.13548	0.222876	0.213113	0.299527	0.193587	0.246447	0.263312	0.160254	0.20335	0.285499	0.307394	0.185979	0.222876	0.144772	0.200262	0.22692	0.211438	0.289543	0.27978	0.250761	0.222876	0.236684	0.246447	0.209069	0.214546	0.246447	0.236684	0.234745	0.217875	0.289428	0.299306
B_51	0.359835	0.346891	0.323223	0.269134	0.448223	0.242417	0.163182	0.229473	0.302697	0.256932	0.240197	0.339184	0.42651	0.211167	0.413182	0.288182	0.238626	0.257393	0.261307	0.221891	0.172335	0.282495	0.2806	0.216529	0.384804	0.141085	0.381932	0.234835	0.431488	0.158998	0.253141	0.240197	0.384804	0.306488	0.297335	0.28282	0.435279	0.200704	0.321002	0.170765	0.243988	0.221891	0.303013	0.416973	0.315641	0.236876	0.332639	0.255772	0.260723
B_59	0.324794	0.3431	0.551126	0.439872	0.22032	0.47032	0.422335	0.444432	0.212738	0.466529	0.231044	0.284117	0.177894	0.457376	0.172335	0.385723	0.328585	0.215687	0.168446	0.431488	0.413182	0.420976	0.240197	0.43907	0.232962	0.381932	0.154029	0.462738	0.284391	0.343098	0.431488	0.243988	0.162911	0.221891	0.288182	0.398667	0.25157	0.435959	0.24935	0.429917	0.453585	0.413182	0.261307	0.18907	0.231044	0.439872	0.25621	0.504388	0.488626
B_6	0.413149	0.399787	0.51775	0.415482	0.273047	0.466596	0.44932	0.47213	0.238497	0.352546	0.225135	0.440728	0.270017	0.485492	0.325823	0.398166	0.481578	0.242403	0.246447	0.361994	0.329736	0.562623	0.215687	0.375356	0.474061	0.361994	0.191256	0.380891	0.371443	0.307394	0.394252	0.225135	0.174061	0.403701	0.251858	0.49494	0.246324	0.383824	0.257393	0.392631	0.352546	0.394252	0.370017	0.246324	0.335271	0.335008	0.216279	0.454535	0.485492
B_8	0.336684	0.322876	0.278105	0.164047	0.464298	0.244772	0.160254	0.211438	0.289543	0.225245	0.260254	0.303711	0.455925	0.221201	0.440728	0.330964	0.307394	0.234745	0.279328	0.187868	0.144772	0.253212	0.309069	0.221201	0.364298	0.135008	0.397631	0.178105	0.42692	0.159863	0.293587	0.22692	0.401243	0.313113	0.240728	0.335008	0.407394	0.204446	0.328595	0.158579	0.230964	0.293587	0.313811	0.335008	0.383824	0.243112	0.331146	0.277595	0.254535
B_81	0.293544	0.31185	0.519876	0.398166	0.15782	0.420765	0.391085	0.394876	0.212738	0.422335	0.24935	0.210152	0.210152	0.40782	0.253141	0.466529	0.391085	0.215687	0.2196	0.400238	0.381932	0.347012	0.240197	0.40782	0.223514	0.350682	0.172335	0.418544	0.346891	0.394252	0.462738	0.212738	0.181808	0.212738	0.243988	0.479473	0.238626	0.403701	0.231044	0.398667	0.422335	0.444432	0.280203	0.176126	0.3431	0.439872	0.242403	0.491027	0.43907
B_83	0.346891	0.365197	0.541973	0.559456	0.211167	0.492417	0.413182	0.466529	0.221891	0.475682	0.208947	0.306926	0.251858	0.479473	0.275238	0.426126	0.444432	0.192877	0.24241	0.471891	0.391085	0.443786	0.199794	0.385723	0.28803	0.391085	0.194432	0.440641	0.337738	0.384804	0.484835	0.221891	0.140101	0.275238	0.203585	0.53282	0.166973	0.445407	0.240197	0.358265	0.462738	0.453585	0.270755	0.135723	0.365197	0.462682	0.232639	0.546095	0.510723
B_85	0.302697	0.289752	0.266085	0.365908	0.416973	0.229473	0.275238	0.234835	0.378141	0.256932	0.378141	0.223514	0.348633	0.234835	0.337738	0.301126	0.243988	0.335271	0.371443	0.234835	0.315641	0.153463	0.4056	0.328585	0.200704	0.266085	0.444432	0.271447	0.418544	0.352546	0.253141	0.396447	0.44932	0.262294	0.359835	0.18907	0.466529	0.303013	0.352252	0.394876	0.256932	0.266085	0.2196	0.416973	0.302697	0.320288	0.309069	0.191256	0.216529
B_93	0.378141	0.365197	0.310279	0.301392	0.461167	0.273667	0.163182	0.260723	0.333947	0.288182	0.258502	0.371443	0.477665	0.260723	0.431488	0.301126	0.288182	0.276289	0.293565	0.253141	0.190641	0.33365	0.2806	0.216529	0.42651	0.172335	0.431488	0.253141	0.481044	0.177894	0.266085	0.240197	0.384804	0.356044	0.284391	0.332376	0.404029	0.251858	0.352252	0.15782	0.275238	0.234835	0.321909	0.404029	0.365197	0.269134	0.352166	0.28803	0.291973
B_96	0.306926	0.261307	0.420976	0.468342	0.227428	0.369821	0.255772	0.375356	0.229049	0.417062	0.164532	0.297631	0.217157	0.35646	0.24241	0.481578	0.352546	0.213113	0.217157	0.380891	0.329736	0.448816	0.173981	0.343098	0.378105	0.297478	0.12674	0.413149	0.394252	0.321201	0.477665	0.19679	0.187868	0.297478	0.223514	0.443786	0.214066	0.317157	0.247945	0.295857	0.371443	0.413149	0.293587	0.195169	0.325823	0.435008	0.25621	0.454535	0.388718
B_99	0.279029	0.266085	0.333947	0.344719	0.315641	0.315641	0.205155	0.284391	0.203585	0.31185	0.141085	0.320288	0.340806	0.284391	0.330155	0.37435	0.3431	0.155084	0.191256	0.276808	0.196002	0.390339	0.163182	0.221891	0.37927	0.196002	0.24935	0.258502	0.350682	0.202325	0.339308	0.122779	0.229049	0.319432	0.166973	0.418544	0.240197	0.257393	0.221891	0.163182	0.298905	0.308058	0.251858	0.221891	0.328585	0.312461	0.25621	0.363615	0.333947
FQ_284	0.337738	0.356044	0.327015	0.147929	0.339959	0.121209	0.166973	0.12657	0.168544	0.0861675	0.231044	0.28803	0.390339	0.15782	0.440641	0.148667	0.279029	0.183429	0.206239	0.0640704	0.0823762	0.231341	0.271447	0.144876	0.361994	0.0953204	0.341529	0.100682	0.341529	0.117292	0.12657	0.168544	0.297478	0.306488	0.181488	0.291973	0.363626	0.113378	0.18685	0.130362	0.104473	0.144876	0.24241	0.301126	0.368988	0.0928606	0.209069	0.144015	0.139515
FQ_316	0.256932	0.275238	0.246209	0.147929	0.339959	0.108265	0.104473	0.12657	0.199794	0.117417	0.2181	0.306926	0.339184	0.12657	0.378141	0.192862	0.198223	0.183429	0.206239	0.0640704	0.0823762	0.250237	0.258502	0.163182	0.413149	0.0953204	0.328585	0.113626	0.354473	0.136188	0.170765	0.168544	0.348633	0.324794	0.231044	0.229473	0.363626	0.113378	0.199794	0.117417	0.104473	0.15782	0.261307	0.350682	0.306488	0.157377	0.275736	0.125119	0.0899587
FQ_381	0.356044	0.37435	0.350682	0.117292	0.426126	0.264515	0.297335	0.269876	0.181488	0.109835	0.262294	0.407614	0.371443	0.301126	0.409391	0.172335	0.328585	0.19679	0.187342	0.118988	0.118988	0.388718	0.302697	0.225682	0.44932	0.131932	0.359835	0.1556	0.253141	0.136188	0.168544	0.231044	0.329736	0.378141	0.275238	0.260723	0.413182	0.229049	0.231044	0.260723	0.141085	0.212738	0.325823	0.363626	0.2806	0.0850335	0.285499	0.200704	0.25157
FuBen22	0.356044	0.3431	0.350682	0.291944	0.50157	0.22032	0.203585	0.194432	0.293544	0.279029	0.293544	0.26522	0.422597	0.225682	0.409391	0.229473	0.284391	0.312461	0.251858	0.225682	0.275238	0.227428	0.321002	0.288182	0.255772	0.225682	0.391085	0.293544	0.409391	0.200704	0.212738	0.324794	0.394252	0.284391	0.350682	0.229473	0.475682	0.229049	0.267655	0.260723	0.216529	0.163182	0.261307	0.426126	0.324794	0.278582	0.299306	0.246324	0.238626
H_1	0.293565	0.261307	0.462682	0.411438	0.17236	0.388718	0.348633	0.375356	0.168446	0.35646	0.19679	0.270017	0.183824	0.375356	0.200704	0.420976	0.361994	0.170017	0.150491	0.343098	0.324202	0.444772	0.187342	0.337563	0.297631	0.291944	0.0983952	0.352546	0.316375	0.350491	0.403701	0.155084	0.111438	0.270755	0.158998	0.453234	0.121205	0.364298	0.206239	0.369821	0.365908	0.407614	0.246447	0.0889471	0.293565	0.378105	0.206179	0.411438	0.388718
H_11	0.304959	0.338754	0.567591	0.446863	0.237368	0.533795	0.513198	0.556326	0.300293	0.463471	0.322823	0.385442	0.128873	0.54506	0.123916	0.413745	0.32089	0.267452	0.232304	0.44754	0.44754	0.515147	0.284361	0.540394	0.34342	0.436275	0.205506	0.497267	0.316224	0.425442	0.497267	0.361285	0.225442	0.277763	0.393147	0.336822	0.309625	0.545442	0.334088	0.533795	0.436275	0.486001	0.368873	0.29836	0.135181	0.458579	0.361929	0.510294	0.517864
H_13	0.213726	0.277157	0.420589	0.318168	0.345442	0.213726	0.32402	0.260589	0.298579	0.312304	0.28201	0.0660744	0.200317	0.248873	0.20402	0.368873	0.192304	0.252094	0.257149	0.28402	0.36402	0.11489	0.293726	0.408873	0.0751472	0.392304	0.300589	0.319167	0.40201	0.342576	0.295736	0.28201	0.288706	0.110294	0.298579	0.173726	0.357157	0.308058	0.253726	0.385442	0.312304	0.312304	0.11489	0.345442	0.185442	0.384243	0.227036	0.22978	0.237157
H_14	0.289651	0.321909	0.284117	0.254535	0.44932	0.255772	0.297478	0.255772	0.340806	0.195169	0.321909	0.313113	0.383824	0.26522	0.384804	0.329736	0.28803	0.295262	0.352166	0.236876	0.2196	0.244772	0.299099	0.232962	0.306926	0.274668	0.417062	0.181808	0.395873	0.246447	0.306926	0.308547	0.393587	0.316375	0.251858	0.24241	0.394252	0.244772	0.340806	0.269134	0.227428	0.320288	0.309069	0.375356	0.316375	0.250491	0.230562	0.250491	0.274668
H_15	0.297074	0.331532	0.439086	0.304917	0.228158	0.387399	0.355897	0.387399	0.221021	0.245387	0.213885	0.422335	0.271447	0.404628	0.314303	0.286981	0.279845	0.208947	0.190641	0.262616	0.245387	0.411612	0.137832	0.228158	0.380263	0.228158	0.228158	0.297074	0.23825	0.253141	0.355897	0.255479	0.260723	0.331532	0.262616	0.30421	0.345805	0.341529	0.272708	0.311347	0.228158	0.338668	0.396447	0.328576	0.213885	0.242417	0.237976	0.404029	0.404628
H_16	0.230562	0.265045	0.287695	0.21608	0.401243	0.105181	0.224645	0.14558	0.269228	0.14558	0.303711	0.108938	0.30843	0.13548	0.342377	0.249028	0.180063	0.253589	0.283176	0.15568	0.214546	0.0775562	0.303711	0.263312	0.14558	0.238929	0.391143	0.16578	0.392876	0.241334	0.200262	0.275144	0.348477	0.13548	0.269228	0.129564	0.401243	0.182161	0.230562	0.277595	0.16578	0.224645	0.150779	0.381043	0.240662	0.226541	0.215097	0.108938	0.125381
H_17	0.431542	0.417259	0.563557	0.434699	0.429809	0.602223	0.608139	0.58794	0.392876	0.563557	0.309627	0.426033	0.257922	0.612323	0.214546	0.58794	0.391143	0.331146	0.335479	0.504691	0.524891	0.567096	0.34411	0.573657	0.352477	0.549274	0.238929	0.549274	0.372676	0.472208	0.514791	0.378593	0.365065	0.421442	0.407159	0.494591	0.401243	0.55843	0.413075	0.602223	0.563557	0.539174	0.432161	0.36676	0.293611	0.537509	0.332562	0.583684	0.58794
H_19	0.378141	0.365197	0.510723	0.508302	0.273667	0.411612	0.426126	0.429917	0.240197	0.40782	0.208947	0.320288	0.238497	0.448223	0.231044	0.426126	0.413182	0.192877	0.247945	0.404029	0.372779	0.508302	0.199794	0.354473	0.31084	0.416973	0.144876	0.391085	0.337738	0.371443	0.484835	0.208947	0.12674	0.306488	0.141085	0.519876	0.0915291	0.42651	0.258502	0.371209	0.426126	0.484835	0.270755	0.0732233	0.333947	0.443786	0.218832	0.462682	0.429917
H_20	0.435959	0.454855	0.623972	0.405719	0.434338	0.660144	0.675127	0.646782	0.376977	0.513837	0.363615	0.497631	0.293587	0.669592	0.251858	0.559456	0.47213	0.318832	0.322876	0.523285	0.500475	0.662623	0.386425	0.546095	0.42651	0.523285	0.297478	0.532733	0.251858	0.483824	0.523285	0.395873	0.350491	0.435959	0.422597	0.504388	0.417062	0.574061	0.428132	0.627886	0.546095	0.555543	0.47978	0.384804	0.293565	0.468342	0.364309	0.587868	0.646782
H_21	0.413149	0.399787	0.504388	0.501675	0.430424	0.614524	0.532733	0.633421	0.399787	0.578353	0.238497	0.450491	0.264298	0.614524	0.191256	0.601163	0.417062	0.289543	0.360254	0.532733	0.458769	0.582149	0.299099	0.47213	0.430964	0.523285	0.255772	0.523285	0.390339	0.454535	0.551629	0.335271	0.321201	0.413149	0.329736	0.508302	0.31084	0.530964	0.43758	0.476044	0.555543	0.532733	0.40335	0.324202	0.316375	0.554535	0.33401	0.587868	0.601163
H_22	0.426471	0.463508	0.642339	0.413745	0.361384	0.546569	0.563771	0.557417	0.363245	0.531228	0.310867	0.393147	0.250566	0.557417	0.21959	0.557417	0.393927	0.26843	0.300293	0.489697	0.478849	0.529129	0.326208	0.52038	0.35689	0.505038	0.234931	0.515886	0.326208	0.442874	0.489697	0.310867	0.293694	0.363245	0.378586	0.494191	0.324347	0.497267	0.395789	0.535721	0.552923	0.515886	0.399746	0.335195	0.289171	0.501933	0.359167	0.551659	0.557417
H_23	0.232962	0.229049	0.430424	0.558579	0.314754	0.457148	0.47213	0.466596	0.376977	0.47213	0.363615	0.297631	0.12692	0.466596	0.122826	0.504388	0.278582	0.352166	0.322876	0.468217	0.532733	0.458579	0.321909	0.610611	0.274061	0.513837	0.26522	0.500475	0.413149	0.483824	0.532733	0.428132	0.317157	0.284117	0.454855	0.278582	0.384804	0.507394	0.331357	0.595628	0.458769	0.500475	0.30335	0.375356	0.132274	0.558579	0.329827	0.444772	0.443786
H_24	0.388214	0.357471	0.523924	0.449031	0.268329	0.498455	0.431693	0.523924	0.357471	0.536659	0.265239	0.333779	0.191901	0.51119	0.170823	0.585412	0.332002	0.303922	0.314951	0.475171	0.475171	0.449031	0.23977	0.480446	0.319267	0.462436	0.145354	0.531384	0.444427	0.451315	0.549393	0.308718	0.288325	0.313992	0.344736	0.436968	0.281064	0.464628	0.395674	0.498455	0.505915	0.536659	0.419174	0.293798	0.283249	0.566567	0.338119	0.57988	0.51119
H_29	0.460254	0.446447	0.568342	0.429809	0.405719	0.605719	0.587868	0.611438	0.350491	0.544772	0.289543	0.435725	0.269228	0.635008	0.22692	0.558579	0.397631	0.309627	0.293611	0.507394	0.497631	0.592123	0.30335	0.525245	0.364298	0.521201	0.221201	0.550491	0.350491	0.445825	0.497631	0.336684	0.322177	0.407394	0.383824	0.501675	0.358579	0.559373	0.37978	0.572386	0.564298	0.521201	0.441642	0.344772	0.30335	0.508874	0.320685	0.58794	0.591912
H_3	0.346891	0.396447	0.622779	0.443786	0.211167	0.429917	0.475682	0.416973	0.208947	0.394876	0.227252	0.306926	0.155084	0.448223	0.212738	0.37657	0.350682	0.179515	0.215687	0.372779	0.391085	0.443786	0.236405	0.435279	0.284117	0.404029	0.131932	0.391085	0.293544	0.371443	0.422335	0.227252	0.145636	0.293544	0.221891	0.457376	0.185279	0.394252	0.245558	0.43907	0.394876	0.435279	0.270755	0.154029	0.253141	0.398166	0.218832	0.462682	0.448223
H_30	0.380891	0.399787	0.568904	0.415482	0.347012	0.605076	0.620059	0.605076	0.386425	0.504388	0.354167	0.440728	0.270017	0.614524	0.229049	0.536646	0.417062	0.309069	0.332639	0.481578	0.491027	0.572386	0.344719	0.536646	0.384804	0.513837	0.28803	0.523285	0.293565	0.493587	0.532733	0.386425	0.340728	0.380891	0.413149	0.481578	0.394252	0.564298	0.405322	0.58618	0.504388	0.532733	0.45621	0.375356	0.270755	0.511438	0.374409	0.564298	0.591714
H_31	0.4217	0.442621	0.594144	0.398421	0.373731	0.634191	0.650779	0.634191	0.396447	0.512255	0.381653	0.489697	0.289171	0.644652	0.243129	0.537509	0.461748	0.332562	0.337056	0.497462	0.497462	0.609795	0.360732	0.527049	0.426033	0.522716	0.30843	0.533176	0.289304	0.500545	0.507922	0.396447	0.346042	0.4217	0.446954	0.487001	0.405112	0.579113	0.427828	0.61327	0.522716	0.533176	0.496052	0.405112	0.289304	0.494191	0.406345	0.579113	0.619398
H_32	0.393587	0.37978	0.587868	0.484491	0.325245	0.591912	0.540728	0.558579	0.370017	0.578105	0.35621	0.352477	0.269228	0.568342	0.22692	0.578105	0.397631	0.309627	0.313811	0.540728	0.530964	0.508874	0.336684	0.525245	0.297631	0.487868	0.254535	0.564298	0.336684	0.53499	0.550491	0.370017	0.322177	0.32692	0.383824	0.521201	0.344772	0.539174	0.399306	0.572386	0.564298	0.540728	0.427359	0.311438	0.336684	0.563557	0.37732	0.608139	0.578105
H_33	0.391085	0.409391	0.573223	0.40208	0.367417	0.617417	0.631932	0.604473	0.365197	0.506932	0.352252	0.458769	0.284117	0.617417	0.243988	0.519876	0.426126	0.308547	0.312461	0.484835	0.484835	0.576732	0.3431	0.529029	0.394252	0.516085	0.288182	0.516085	0.275238	0.468217	0.516085	0.383502	0.339184	0.391085	0.409391	0.488626	0.404029	0.555543	0.383502	0.577015	0.506932	0.516085	0.464303	0.372779	0.284391	0.49494	0.352166	0.578353	0.604473
H_34	0.440641	0.427697	0.541973	0.453234	0.416973	0.648667	0.631932	0.666973	0.378141	0.53282	0.315641	0.458769	0.251858	0.666973	0.212738	0.519876	0.413182	0.303013	0.325823	0.529029	0.510723	0.595628	0.324794	0.554917	0.375356	0.541973	0.25157	0.560279	0.243988	0.44932	0.565641	0.409391	0.33365	0.359835	0.435279	0.43907	0.385723	0.568904	0.414752	0.621209	0.551126	0.578585	0.445407	0.367417	0.221891	0.527198	0.365973	0.591714	0.635723
H_36	0.260254	0.27978	0.454535	0.612323	0.325245	0.458579	0.540728	0.458579	0.35621	0.444772	0.322876	0.328094	0.200262	0.468342	0.193587	0.544772	0.430964	0.309627	0.368493	0.487868	0.497631	0.498775	0.289543	0.478105	0.274061	0.554535	0.254535	0.430964	0.336684	0.500508	0.550491	0.35621	0.238929	0.336684	0.283824	0.421201	0.230964	0.504691	0.318832	0.539052	0.478105	0.574061	0.254945	0.211438	0.270017	0.529074	0.234463	0.470208	0.478105
H_37	0.386425	0.335271	0.504388	0.521201	0.227428	0.49494	0.403701	0.468217	0.229049	0.487113	0.173981	0.340728	0.260254	0.481578	0.261307	0.44932	0.417062	0.232639	0.213113	0.454855	0.422597	0.482149	0.145636	0.352546	0.313113	0.390339	0.107843	0.4832	0.312461	0.374061	0.477665	0.234583	0.174061	0.325823	0.225135	0.527198	0.181808	0.42692	0.247945	0.398166	0.445407	0.435959	0.336684	0.168446	0.354167	0.474061	0.216279	0.560254	0.513837
H_38	0.409391	0.396447	0.323223	0.301392	0.523667	0.336167	0.319432	0.372779	0.315641	0.319432	0.271447	0.435959	0.348633	0.354473	0.306488	0.269876	0.194432	0.289651	0.274668	0.284391	0.266085	0.347012	0.293544	0.260723	0.384804	0.297335	0.350682	0.315641	0.306488	0.223514	0.297335	0.346891	0.430424	0.368988	0.359835	0.18907	0.448223	0.284117	0.365197	0.327015	0.306488	0.297335	0.367529	0.448223	0.240197	0.301392	0.332639	0.320288	0.323223
H_39	0.22692	0.246447	0.421201	0.563557	0.278105	0.435008	0.517157	0.444772	0.32692	0.421201	0.30335	0.317994	0.169963	0.435008	0.164298	0.521201	0.411438	0.289428	0.338194	0.440728	0.464298	0.454192	0.27978	0.444772	0.293611	0.530964	0.235008	0.397631	0.336684	0.470208	0.50335	0.322876	0.218729	0.336684	0.250491	0.391912	0.201675	0.470208	0.299306	0.515482	0.430964	0.517157	0.224645	0.191912	0.260254	0.504691	0.188288	0.435725	0.454535
H_4	0.350019	0.350019	0.490668	0.446863	0.259898	0.391214	0.381882	0.436275	0.261831	0.386548	0.173643	0.357157	0.220589	0.42501	0.200839	0.474736	0.420344	0.16402	0.24402	0.359352	0.32089	0.526863	0.196173	0.359352	0.381882	0.386548	0.117317	0.354686	0.354686	0.333726	0.458805	0.157712	0.117157	0.338754	0.123916	0.501933	0.0675907	0.408873	0.295627	0.325556	0.409078	0.497267	0.248873	0.0675907	0.300293	0.418579	0.236929	0.430294	0.413745
H_40	0.409391	0.365197	0.323223	0.259686	0.479473	0.273667	0.225682	0.260723	0.271447	0.269876	0.240197	0.361994	0.422597	0.260723	0.387294	0.256932	0.256932	0.257393	0.238497	0.234835	0.216529	0.305305	0.262294	0.198223	0.320288	0.185279	0.301126	0.266085	0.306488	0.168446	0.284391	0.271447	0.375356	0.306488	0.266085	0.269876	0.372779	0.232962	0.321002	0.246209	0.256932	0.284391	0.325823	0.323223	0.302697	0.259686	0.309069	0.31084	0.291973
H_41	0.257393	0.257393	0.284117	0.22692	0.399787	0.177894	0.229049	0.19679	0.164532	0.140101	0.192877	0.265973	0.274061	0.19679	0.28803	0.19679	0.177894	0.165973	0.146447	0.140101	0.158998	0.260254	0.183429	0.191256	0.260254	0.191256	0.24241	0.14955	0.247945	0.146447	0.2196	0.202325	0.260254	0.24241	0.187342	0.177894	0.284117	0.174061	0.164532	0.223514	0.14955	0.223514	0.209069	0.26522	0.187342	0.193587	0.185979	0.174061	0.177894
H_42	0.413149	0.399787	0.550008	0.482149	0.314754	0.457148	0.47213	0.49494	0.284117	0.453234	0.238497	0.287868	0.250491	0.485492	0.24241	0.485492	0.44932	0.222876	0.293587	0.44932	0.407614	0.472386	0.247945	0.388718	0.28803	0.462682	0.17236	0.42651	0.371443	0.421201	0.532733	0.238497	0.154535	0.26522	0.168446	0.54056	0.0983952	0.464298	0.321909	0.424889	0.47213	0.546095	0.283824	0.0983952	0.348633	0.491912	0.265045	0.491912	0.476044
H_43	0.481044	0.4681	0.394876	0.282495	0.577015	0.40782	0.372779	0.444432	0.368988	0.391085	0.298905	0.435959	0.409235	0.426126	0.365197	0.304917	0.234835	0.331357	0.316375	0.337738	0.319432	0.328115	0.302697	0.301126	0.371443	0.350682	0.372779	0.387294	0.359835	0.26522	0.332376	0.387294	0.47213	0.368988	0.400238	0.247779	0.47032	0.339184	0.418544	0.367417	0.341529	0.319432	0.441493	0.506932	0.2806	0.35646	0.375736	0.394252	0.394876
H_44	0.358081	0.312461	0.49494	0.448816	0.176273	0.466596	0.417062	0.439872	0.215687	0.384804	0.247945	0.340728	0.293587	0.462682	0.316375	0.398166	0.523285	0.265973	0.236684	0.394252	0.371443	0.505719	0.225135	0.320288	0.352546	0.329736	0.200704	0.422597	0.316375	0.397631	0.42651	0.247945	0.164298	0.316375	0.210152	0.550008	0.223514	0.42692	0.234583	0.40208	0.352546	0.394252	0.346447	0.17236	0.409235	0.368342	0.206179	0.487868	0.485492
H_45	0.232639	0.22692	0.318832	0.226378	0.248122	0.252166	0.238359	0.271692	0.0976311	0.185499	0.087868	0.249028	0.161596	0.281455	0.15621	0.185499	0.195262	0.0908979	0.0807981	0.185499	0.15621	0.319727	0.0976311	0.175736	0.240728	0.17978	0.117157	0.205025	0.170017	0.141397	0.214788	0.136684	0.141397	0.20335	0.121201	0.20335	0.199306	0.191896	0.136684	0.209069	0.175736	0.205025	0.200262	0.17978	0.146447	0.171696	0.104605	0.240662	0.252166
H_46	0.413182	0.400238	0.545765	0.582266	0.327015	0.452015	0.448223	0.50157	0.262294	0.466529	0.18685	0.361994	0.274668	0.483265	0.253141	0.479473	0.448223	0.202325	0.270755	0.462738	0.381932	0.531112	0.177697	0.332376	0.361994	0.444432	0.154029	0.444432	0.341529	0.394252	0.538182	0.231044	0.136188	0.328585	0.150238	0.541973	0.0953204	0.44932	0.293544	0.349112	0.453585	0.506932	0.293565	0.113626	0.356044	0.485492	0.25621	0.51775	0.483265
H_47	0.34411	0.289428	0.283511	0.247462	0.490408	0.228829	0.164047	0.214546	0.254945	0.243112	0.210362	0.278843	0.354605	0.224645	0.322177	0.249028	0.164047	0.238796	0.192621	0.204446	0.214546	0.262255	0.234745	0.224645	0.259128	0.169963	0.291878	0.249028	0.348293	0.140319	0.204446	0.250761	0.354605	0.269228	0.259128	0.184246	0.391143	0.180366	0.269228	0.243112	0.208629	0.190163	0.249257	0.35666	0.234745	0.226541	0.215097	0.232669	0.238929
H_48	0.503141	0.490197	0.385723	0.314754	0.630362	0.429917	0.413182	0.435279	0.346891	0.350682	0.289752	0.532733	0.432045	0.448223	0.387294	0.31407	0.256932	0.308547	0.293565	0.328585	0.297335	0.457148	0.324794	0.323223	0.435959	0.328585	0.381932	0.346891	0.306488	0.210152	0.310279	0.365197	0.481578	0.462738	0.409391	0.269876	0.510723	0.348633	0.396447	0.389515	0.381932	0.341529	0.432045	0.497779	0.271447	0.301392	0.352166	0.384804	0.416973
H_49	0.431488	0.418544	0.551126	0.411528	0.40782	0.59532	0.578585	0.59532	0.37435	0.529029	0.2806	0.435959	0.229049	0.59532	0.190641	0.560279	0.372779	0.299099	0.321909	0.475682	0.475682	0.553922	0.333947	0.519876	0.384804	0.506932	0.216529	0.506932	0.346891	0.445407	0.493988	0.3431	0.329736	0.400238	0.368988	0.466529	0.350682	0.513837	0.423905	0.567862	0.529029	0.525238	0.409235	0.332376	0.262294	0.504388	0.328595	0.555543	0.582376
H_5	0.441493	0.428132	0.546095	0.391912	0.388718	0.614524	0.578353	0.633421	0.358081	0.513837	0.266841	0.450491	0.246447	0.642869	0.206239	0.527198	0.413149	0.299306	0.30335	0.47213	0.462682	0.582149	0.303013	0.49494	0.394252	0.485492	0.214066	0.532733	0.316375	0.430964	0.47213	0.344719	0.311438	0.403701	0.371443	0.458769	0.352546	0.540728	0.409235	0.56337	0.49494	0.491027	0.432639	0.352546	0.266841	0.468342	0.309627	0.554535	0.601163
H_51	0.427452	0.420589	0.545442	0.430964	0.333726	0.465442	0.420589	0.488873	0.232304	0.437157	0.117157	0.443168	0.22978	0.500589	0.208873	0.425442	0.357157	0.170854	0.188113	0.380589	0.340589	0.573223	0.133726	0.345442	0.408873	0.368873	0.0868629	0.44402	0.295736	0.288706	0.392304	0.187452	0.180964	0.40402	0.260589	0.44201	0.20201	0.396447	0.267452	0.36201	0.408873	0.380589	0.35478	0.24201	0.255736	0.401502	0.265239	0.497039	0.477157
H_52	0.360254	0.360254	0.544772	0.425626	0.330964	0.435008	0.42692	0.435008	0.170017	0.368342	0.140728	0.372676	0.190163	0.435008	0.207394	0.374061	0.340728	0.131297	0.151496	0.354535	0.301675	0.529074	0.170017	0.335008	0.36676	0.335008	0.101675	0.344772	0.250491	0.307894	0.40335	0.183824	0.13548	0.336684	0.187868	0.454535	0.144772	0.35666	0.209069	0.348816	0.364298	0.393587	0.293611	0.158579	0.240728	0.35666	0.238796	0.425626	0.421201
H_54	0.392876	0.427359	0.608139	0.46608	0.34656	0.529074	0.520707	0.529074	0.279328	0.470208	0.230562	0.339811	0.243129	0.539174	0.244845	0.518974	0.431542	0.192621	0.26405	0.470208	0.411342	0.537509	0.254945	0.484491	0.338194	0.470208	0.194346	0.421442	0.368493	0.396447	0.53499	0.220462	0.176033	0.313811	0.244845	0.549274	0.169963	0.497462	0.319727	0.450009	0.529074	0.573657	0.299764	0.169963	0.289428	0.497462	0.317221	0.533176	0.539174
H_55	0.496561	0.4832	0.407614	0.301675	0.54056	0.37927	0.361994	0.384804	0.316375	0.31084	0.303013	0.440728	0.483824	0.407614	0.500475	0.324202	0.371443	0.289543	0.340728	0.306926	0.26522	0.358579	0.312461	0.227428	0.417062	0.28803	0.417062	0.316375	0.325823	0.287868	0.306926	0.348633	0.468342	0.445407	0.329736	0.37927	0.485492	0.250491	0.354167	0.314754	0.297478	0.28803	0.470017	0.485492	0.464303	0.278105	0.299527	0.378105	0.365908
H_56	0.253589	0.27451	0.440827	0.535721	0.312763	0.491334	0.476541	0.533176	0.350272	0.491334	0.27451	0.367738	0.134668	0.522716	0.0941442	0.537509	0.312763	0.284677	0.289171	0.501795	0.472208	0.551062	0.238796	0.533176	0.350272	0.533176	0.201287	0.497462	0.385986	0.404775	0.547969	0.331146	0.21959	0.329351	0.325018	0.312763	0.262255	0.515886	0.350272	0.491334	0.491334	0.537509	0.289171	0.262255	0.16124	0.52038	0.257165	0.494191	0.501795
H_57	0.370017	0.336684	0.478105	0.518974	0.268342	0.415482	0.411438	0.454535	0.260254	0.421201	0.193587	0.332277	0.204446	0.444772	0.197631	0.487868	0.401675	0.196079	0.269228	0.417157	0.374061	0.523158	0.193587	0.354535	0.350491	0.430964	0.125245	0.393587	0.360254	0.381043	0.493587	0.199306	0.125381	0.32692	0.12692	0.505719	0.0683418	0.411342	0.289543	0.382149	0.440728	0.517157	0.259128	0.0683418	0.32692	0.450009	0.203082	0.460108	0.435008
H_58	0.449794	0.43685	0.551126	0.462682	0.40782	0.59532	0.578585	0.613626	0.337738	0.541973	0.262294	0.403701	0.229049	0.613626	0.190641	0.510723	0.359835	0.280203	0.284117	0.506932	0.488626	0.54056	0.284391	0.514515	0.320288	0.519876	0.198223	0.538182	0.315641	0.42651	0.525238	0.337738	0.291944	0.337738	0.381932	0.448223	0.31407	0.546095	0.37435	0.567862	0.560279	0.538182	0.390339	0.31407	0.231044	0.536646	0.342403	0.568904	0.582376
H_59	0.464303	0.418683	0.587801	0.468342	0.347012	0.623972	0.606697	0.591714	0.367529	0.47213	0.418683	0.393587	0.336684	0.601163	0.325823	0.51775	0.532733	0.342403	0.346447	0.513837	0.491027	0.591912	0.409235	0.51775	0.371443	0.44932	0.352546	0.491027	0.376977	0.52692	0.500475	0.367529	0.287868	0.335271	0.380891	0.578353	0.343098	0.564298	0.405322	0.637334	0.536646	0.546095	0.422876	0.31084	0.367529	0.464298	0.374409	0.530964	0.610611
H_6	0.337521	0.308058	0.330372	0.263054	0.497039	0.180964	0.193168	0.180964	0.224725	0.186019	0.207466	0.265239	0.37548	0.193168	0.359835	0.193168	0.139298	0.203752	0.191017	0.156557	0.193168	0.232311	0.207466	0.205372	0.22978	0.180964	0.318168	0.180964	0.337521	0.165548	0.193168	0.249133	0.357471	0.241984	0.22978	0.205372	0.372039	0.176098	0.212521	0.210427	0.173816	0.180964	0.24723	0.347631	0.22978	0.219576	0.231841	0.201567	0.180964
H_60	0.422597	0.409235	0.578353	0.478105	0.388718	0.591714	0.574439	0.591714	0.325823	0.568904	0.280203	0.393587	0.193587	0.591714	0.155084	0.49494	0.329736	0.299306	0.270017	0.523285	0.513837	0.525245	0.270755	0.508302	0.307394	0.546095	0.181808	0.546095	0.335271	0.450491	0.542181	0.358081	0.278105	0.325823	0.371443	0.439872	0.301392	0.521201	0.363615	0.56337	0.546095	0.523285	0.413113	0.301392	0.229049	0.564298	0.329827	0.597631	0.578353
H_61	0.391085	0.409391	0.573223	0.476044	0.367417	0.554917	0.569432	0.541973	0.333947	0.506932	0.289752	0.468217	0.251858	0.554917	0.212738	0.519876	0.363626	0.244031	0.280203	0.453585	0.453585	0.58618	0.31185	0.497779	0.403701	0.484835	0.225682	0.484835	0.275238	0.435959	0.484835	0.321002	0.306926	0.431488	0.346891	0.488626	0.341529	0.491027	0.352252	0.514515	0.506932	0.484835	0.399787	0.310279	0.284391	0.49494	0.318832	0.546095	0.541973
H_62	0.349725	0.379188	0.573223	0.454977	0.281557	0.418761	0.450317	0.430964	0.241984	0.377094	0.188113	0.357471	0.165548	0.443168	0.200317	0.502094	0.384243	0.152814	0.221761	0.377094	0.347631	0.554668	0.22978	0.418761	0.35478	0.377094	0.0854272	0.372039	0.28365	0.357471	0.484835	0.200317	0.158089	0.337521	0.200317	0.484835	0.180964	0.400949	0.278595	0.406557	0.430964	0.526502	0.283249	0.139298	0.254188	0.393489	0.23964	0.449702	0.430964
H_63	0.441642	0.427359	0.504691	0.480874	0.415526	0.58794	0.500508	0.608139	0.427359	0.573657	0.230562	0.446954	0.283176	0.59804	0.204446	0.58794	0.445825	0.310225	0.385986	0.514791	0.455925	0.552302	0.295344	0.445825	0.421442	0.514791	0.249028	0.524891	0.417259	0.426033	0.53499	0.33401	0.31889	0.417259	0.328094	0.508874	0.307894	0.507922	0.467758	0.450009	0.539174	0.514791	0.406907	0.322177	0.338194	0.547969	0.332562	0.583684	0.59804
H_64	0.231044	0.231044	0.426126	0.536646	0.319432	0.426126	0.422335	0.413182	0.356044	0.466529	0.306488	0.251858	0.12674	0.394876	0.122779	0.547335	0.260723	0.280203	0.303013	0.431488	0.475682	0.388718	0.333947	0.569432	0.238497	0.444432	0.229473	0.444432	0.409391	0.453234	0.481044	0.3431	0.297478	0.271447	0.387294	0.304917	0.332376	0.44932	0.330155	0.541973	0.471891	0.481044	0.210152	0.301126	0.163182	0.536646	0.309069	0.407614	0.413182
H_65	0.367529	0.354167	0.485492	0.458579	0.31084	0.443786	0.417062	0.481578	0.274668	0.44932	0.173981	0.297631	0.260254	0.462682	0.229049	0.513837	0.417062	0.193587	0.260254	0.435959	0.365908	0.472386	0.183429	0.352546	0.317157	0.430424	0.140101	0.413149	0.352546	0.368342	0.523285	0.19679	0.154535	0.284117	0.155084	0.527198	0.0983952	0.440728	0.293565	0.347012	0.458769	0.519371	0.283824	0.117292	0.335271	0.482149	0.250761	0.487868	0.462682
H_66	0.232311	0.263054	0.400949	0.269497	0.413683	0.214301	0.334187	0.227036	0.263054	0.283249	0.268329	0.0720812	0.218528	0.23977	0.209027	0.339461	0.209027	0.235071	0.216244	0.252505	0.339461	0.151961	0.293798	0.370205	0.0689472	0.370205	0.288523	0.277974	0.362745	0.309437	0.259965	0.275789	0.28281	0.119885	0.268329	0.201567	0.370205	0.277296	0.214301	0.37548	0.283249	0.277974	0.125335	0.319267	0.201567	0.341578	0.187092	0.218528	0.227036
H_67	0.328094	0.313811	0.287695	0.287509	0.460108	0.267495	0.14558	0.253212	0.279328	0.253212	0.185979	0.375526	0.451287	0.243112	0.435725	0.35666	0.297794	0.192621	0.268383	0.214546	0.13548	0.358938	0.250761	0.194346	0.455925	0.125381	0.37686	0.204446	0.407159	0.165573	0.303711	0.185979	0.379859	0.382776	0.214546	0.360844	0.36676	0.211748	0.319727	0.129564	0.238929	0.283511	0.289304	0.34656	0.362577	0.251795	0.321715	0.287509	0.277595
H_69	0.269228	0.32391	0.539174	0.451287	0.222913	0.504691	0.490408	0.518974	0.244845	0.455925	0.206179	0.432161	0.196954	0.518974	0.175879	0.474392	0.401243	0.213542	0.217875	0.431542	0.386959	0.562763	0.151496	0.391143	0.4217	0.455925	0.159863	0.445825	0.269228	0.375526	0.514791	0.234745	0.155112	0.368493	0.234745	0.445825	0.19853	0.476541	0.289428	0.370943	0.411342	0.480308	0.345939	0.194346	0.230562	0.461748	0.269336	0.56889	0.539174
H_7	0.316375	0.367529	0.47213	0.311438	0.33365	0.282495	0.329736	0.282495	0.238497	0.259686	0.238497	0.283824	0.250491	0.291944	0.274668	0.278582	0.158998	0.189543	0.213113	0.255772	0.246324	0.301675	0.247945	0.291944	0.26522	0.269134	0.269134	0.246324	0.358081	0.240728	0.261307	0.206239	0.254535	0.261307	0.200704	0.269134	0.31084	0.244772	0.276289	0.295857	0.278582	0.274668	0.236684	0.291944	0.2196	0.244772	0.181796	0.278105	0.301392
H_70	0.454855	0.432045	0.614524	0.525245	0.282495	0.521664	0.47213	0.508302	0.280203	0.485492	0.238497	0.321201	0.246447	0.527198	0.238497	0.407614	0.42651	0.25621	0.25621	0.481578	0.44932	0.491912	0.261307	0.398166	0.254535	0.398166	0.17236	0.500475	0.316375	0.417157	0.435959	0.280203	0.164298	0.274668	0.24241	0.504388	0.191256	0.474061	0.331357	0.479957	0.47213	0.435959	0.30335	0.17236	0.312461	0.425245	0.250761	0.511438	0.54056
H_71	0.407159	0.427359	0.608139	0.46608	0.312078	0.57784	0.603956	0.57784	0.362577	0.504691	0.319727	0.375526	0.257922	0.58794	0.224645	0.539174	0.411342	0.284971	0.314558	0.504691	0.494591	0.537509	0.303711	0.498775	0.317994	0.518974	0.249028	0.504691	0.313811	0.482669	0.514791	0.32391	0.262255	0.328094	0.348293	0.514791	0.307894	0.533176	0.382776	0.56774	0.549274	0.539174	0.392114	0.307894	0.289428	0.512255	0.317221	0.547969	0.58794
H_72	0.226541	0.262255	0.390319	0.293664	0.339811	0.176033	0.299764	0.217875	0.251795	0.243129	0.277049	0.0478849	0.188908	0.207415	0.217875	0.314558	0.207415	0.213236	0.239425	0.238796	0.299764	0.12382	0.297969	0.360732	0.0775562	0.325018	0.293637	0.249257	0.394652	0.31536	0.249257	0.247462	0.241286	0.0880166	0.241334	0.190827	0.304097	0.258488	0.211748	0.354605	0.26405	0.27451	0.0912765	0.283176	0.201287	0.304512	0.189574	0.167212	0.186494
H_73	0.271447	0.284391	0.479473	0.407614	0.234835	0.404029	0.400238	0.440641	0.172335	0.381932	0.146447	0.316375	0.113378	0.422335	0.100682	0.363626	0.275238	0.141723	0.136188	0.359835	0.323223	0.47213	0.137294	0.341529	0.293565	0.354473	0.0640704	0.391085	0.212738	0.31084	0.422335	0.196002	0.117292	0.243988	0.203585	0.332376	0.135723	0.380891	0.208947	0.363626	0.350682	0.391085	0.261307	0.154029	0.146447	0.388718	0.217157	0.420976	0.404029
H_74	0.262928	0.276289	0.458769	0.417157	0.2196	0.339184	0.390339	0.358081	0.183429	0.33365	0.155084	0.236684	0.117157	0.358081	0.113378	0.390339	0.274668	0.146447	0.15621	0.320288	0.339184	0.397631	0.164532	0.352546	0.213113	0.371443	0.0755853	0.329736	0.266841	0.317157	0.348633	0.151171	0.0976311	0.229049	0.173981	0.339184	0.117292	0.340728	0.183429	0.384804	0.361994	0.371443	0.160254	0.117292	0.173981	0.383824	0.151496	0.350491	0.358081
H_76	0.409391	0.396447	0.497779	0.485492	0.416973	0.604473	0.525238	0.622779	0.396447	0.569432	0.240197	0.445407	0.26522	0.604473	0.194432	0.582376	0.413182	0.289651	0.358081	0.516085	0.453585	0.56337	0.298905	0.466529	0.42651	0.516085	0.256932	0.516085	0.387294	0.44932	0.534391	0.333947	0.320288	0.409391	0.328585	0.50157	0.310279	0.523285	0.433058	0.47032	0.538182	0.516085	0.399787	0.323223	0.315641	0.546095	0.332639	0.578353	0.591529
H_77	0.271447	0.258502	0.435279	0.513837	0.279029	0.448223	0.394876	0.453585	0.315641	0.47032	0.271447	0.274668	0.117292	0.435279	0.113626	0.506932	0.25157	0.257393	0.261307	0.435279	0.453585	0.411528	0.2806	0.529029	0.261307	0.422335	0.176126	0.466529	0.387294	0.417062	0.484835	0.321002	0.255772	0.256932	0.346891	0.31407	0.291973	0.439872	0.315641	0.50157	0.457376	0.466529	0.251858	0.260723	0.172335	0.513837	0.27978	0.44932	0.435279
H_78	0.151961	0.184102	0.269497	0.316002	0.296124	0.237356	0.296124	0.277296	0.210729	0.165274	0.184102	0.260213	0.181315	0.263982	0.205214	0.354891	0.237356	0.14525	0.187092	0.210729	0.218528	0.377568	0.165274	0.277296	0.288325	0.263982	0.218528	0.191901	0.229557	0.242881	0.328265	0.178588	0.223157	0.235071	0.165274	0.218528	0.231841	0.276553	0.197416	0.296124	0.224042	0.373719	0.164975	0.231841	0.0987079	0.248658	0.167157	0.214987	0.250669
H_80	0.196954	0.253589	0.512255	0.472495	0.241334	0.409445	0.507922	0.430366	0.31889	0.415573	0.345939	0.208742	0.134668	0.419906	0.176033	0.537509	0.358938	0.310867	0.304512	0.436494	0.497462	0.376725	0.289304	0.537509	0.232669	0.522716	0.237001	0.436494	0.385986	0.515886	0.507922	0.335479	0.234931	0.243129	0.360732	0.348477	0.277049	0.478849	0.278843	0.562763	0.426033	0.522716	0.252134	0.297969	0.207415	0.52038	0.29096	0.420117	0.419906
H_9	0.422876	0.395262	0.470017	0.369398	0.497631	0.211438	0.230964	0.211438	0.270017	0.258579	0.261929	0.339811	0.390319	0.230964	0.40335	0.297631	0.211438	0.188288	0.217875	0.211438	0.250491	0.348477	0.242403	0.297631	0.336684	0.230964	0.297631	0.250491	0.422876	0.217875	0.250491	0.242403	0.31889	0.336684	0.270017	0.297631	0.383824	0.134191	0.270017	0.258579	0.239052	0.230964	0.310225	0.364298	0.317157	0.297969	0.280638	0.268383	0.230964
HangQie2010	0.361994	0.380891	0.350925	0.0861929	0.40208	0.221893	0.269134	0.227428	0.187342	0.0700507	0.303013	0.364298	0.383824	0.259686	0.403701	0.0889471	0.301392	0.229049	0.193587	0.0983952	0.0983952	0.325245	0.344719	0.181808	0.407394	0.111757	0.417062	0.117292	0.269134	0.121201	0.0661372	0.238497	0.307394	0.316375	0.251858	0.217979	0.439872	0.177894	0.238497	0.231341	0.107843	0.117292	0.283824	0.375356	0.297478	0.00976311	0.216279	0.129289	0.221893
HG_75	0.194432	0.212738	0.202015	0.217979	0.358265	0.0770146	0.166973	0.0770146	0.262294	0.0549175	0.324794	0.24241	0.320288	0.0770146	0.391085	0.211167	0.260723	0.280203	0.303013	0.0823762	0.144876	0.204618	0.352252	0.207376	0.348633	0.15782	0.435279	0.0640704	0.404029	0.214066	0.144876	0.243988	0.361994	0.293544	0.275238	0.166973	0.40782	0.107843	0.2181	0.242417	0.0915291	0.176126	0.177894	0.394876	0.288182	0.144015	0.222876	0.0283445	0.0770146
HuaQie	0.229473	0.279029	0.487056	0.434338	0.211167	0.398667	0.394876	0.398667	0.221891	0.40782	0.208947	0.284117	0.0850335	0.380362	0.100682	0.37657	0.233265	0.173981	0.19679	0.372779	0.354473	0.420976	0.24935	0.435279	0.284117	0.385723	0.163182	0.367417	0.28282	0.352546	0.416973	0.221891	0.177894	0.221891	0.284391	0.34532	0.229473	0.375356	0.221891	0.389515	0.413182	0.404029	0.2196	0.216529	0.154029	0.424889	0.265973	0.392631	0.380362
LX_222	0.319432	0.337738	0.34532	0.102309	0.420765	0.152459	0.166973	0.139515	0.199794	0.166973	0.24935	0.269134	0.403701	0.170765	0.422335	0.229473	0.260723	0.234583	0.206239	0.131932	0.131932	0.231341	0.271447	0.176126	0.343098	0.144876	0.341529	0.163182	0.359835	0.136188	0.225682	0.2181	0.361994	0.288182	0.243988	0.291973	0.426126	0.12674	0.2181	0.130362	0.154029	0.194432	0.325823	0.363626	0.368988	0.176273	0.275736	0.227428	0.170765
Mu10	0.350682	0.368988	0.358265	0.0834125	0.371209	0.214959	0.260723	0.22032	0.181488	0.0861675	0.31185	0.352546	0.371443	0.25157	0.391085	0.0678617	0.291973	0.247945	0.187342	0.0953204	0.113626	0.295857	0.333947	0.176126	0.394252	0.12657	0.404029	0.131932	0.310279	0.136188	0.0640704	0.24935	0.297478	0.306488	0.243988	0.211167	0.426126	0.177894	0.231044	0.224112	0.0861675	0.0953204	0.293565	0.363626	0.306488	0.0283445	0.209069	0.144015	0.214959
Mu3	0.404029	0.422335	0.393306	0.125119	0.442862	0.273667	0.301126	0.291973	0.190641	0.12657	0.271447	0.413149	0.42651	0.304917	0.431488	0.108265	0.34532	0.238497	0.19679	0.135723	0.104473	0.337563	0.31185	0.154029	0.445407	0.135723	0.413182	0.166973	0.28282	0.12674	0.0861675	0.253141	0.306926	0.346891	0.253141	0.25157	0.448223	0.200704	0.253141	0.202015	0.113626	0.104473	0.316375	0.404029	0.328585	0.0377927	0.232639	0.199083	0.286612
N_1	0.413113	0.389543	0.578105	0.439909	0.195956	0.501675	0.464298	0.454535	0.270017	0.464298	0.299306	0.273411	0.269228	0.487868	0.313113	0.439052	0.474061	0.285244	0.279328	0.440728	0.460254	0.429809	0.289543	0.421201	0.234745	0.407394	0.197631	0.460254	0.370017	0.466025	0.454535	0.246447	0.204446	0.270017	0.246447	0.587868	0.191912	0.466025	0.289543	0.511438	0.464298	0.468342	0.348293	0.164298	0.399306	0.470208	0.249257	0.518974	0.501675
N_10	0.428213	0.390996	0.283088	0.287603	0.515415	0.410152	0.329335	0.440983	0.360166	0.313919	0.307534	0.528961	0.487229	0.440983	0.412797	0.283088	0.329335	0.324619	0.34475	0.329335	0.276703	0.467299	0.270318	0.230457	0.476329	0.366551	0.456399	0.307534	0.254902	0.208656	0.34475	0.34475	0.440983	0.417312	0.276703	0.320305	0.440983	0.292076	0.390996	0.304889	0.313919	0.366551	0.465429	0.425568	0.35378	0.298504	0.246052	0.403767	0.425568
N_101	0.415863	0.402919	0.329695	0.291944	0.543084	0.355584	0.338848	0.392195	0.322113	0.338848	0.296225	0.42651	0.37421	0.360945	0.331266	0.289292	0.232154	0.315228	0.300246	0.303807	0.272557	0.324202	0.331266	0.267195	0.371443	0.316751	0.388404	0.322113	0.31296	0.249091	0.316751	0.371669	0.456001	0.346891	0.384613	0.213848	0.485945	0.290797	0.371669	0.333487	0.325904	0.316751	0.37421	0.473001	0.277919	0.321434	0.359069	0.340331	0.34264
N_102	0.326868	0.326868	0.300753	0.104605	0.384001	0.156905	0.183021	0.177105	0.183021	0.128339	0.193121	0.310225	0.372462	0.177105	0.369718	0.152722	0.227604	0.193121	0.179097	0.0980395	0.0879397	0.226541	0.193121	0.07784	0.329351	0.122423	0.304936	0.138439	0.272186	0.101541	0.138439	0.183021	0.294906	0.265045	0.177105	0.211588	0.349519	0.118239	0.21332	0.112323	0.0980395	0.118239	0.292368	0.319219	0.302485	0.112001	0.196578	0.18343	0.177105
N_103	0.392195	0.379251	0.460057	0.477665	0.329695	0.535501	0.46921	0.522557	0.348001	0.425016	0.322113	0.35646	0.347486	0.522557	0.354933	0.357154	0.362516	0.277436	0.326969	0.452475	0.421225	0.445407	0.294654	0.415863	0.301392	0.371669	0.380822	0.452475	0.289292	0.434812	0.415863	0.348001	0.3514	0.279029	0.379251	0.425016	0.366307	0.48988	0.348001	0.513404	0.443322	0.415863	0.368675	0.402919	0.272557	0.410381	0.343587	0.44264	0.504251
N_105	0.50046	0.487516	0.432598	0.28803	0.520987	0.338848	0.316751	0.325904	0.268766	0.303807	0.255822	0.409235	0.461536	0.338848	0.447113	0.15514	0.303807	0.273522	0.245178	0.28171	0.232154	0.33365	0.246669	0.164292	0.344719	0.28171	0.366307	0.263404	0.384613	0.175127	0.200904	0.25046	0.317521	0.3431	0.237516	0.348001	0.320542	0.249091	0.287072	0.235945	0.272557	0.182598	0.364762	0.357154	0.380822	0.239643	0.22978	0.317521	0.338848
N_106	0.402919	0.389975	0.316751	0.278582	0.53014	0.34264	0.307598	0.360945	0.272557	0.320542	0.246669	0.413149	0.37421	0.348001	0.331266	0.239737	0.21921	0.277436	0.249091	0.285501	0.235945	0.31084	0.268766	0.21764	0.339184	0.28014	0.351792	0.303807	0.28171	0.197937	0.285501	0.335057	0.418209	0.333947	0.348001	0.213848	0.46764	0.253005	0.309169	0.270987	0.289292	0.254251	0.37421	0.454695	0.277919	0.289176	0.30621	0.340331	0.329695
N_108	0.402919	0.389975	0.316751	0.278582	0.53014	0.34264	0.307598	0.360945	0.272557	0.320542	0.246669	0.413149	0.37421	0.348001	0.331266	0.239737	0.21921	0.277436	0.249091	0.285501	0.235945	0.31084	0.268766	0.21764	0.339184	0.28014	0.351792	0.303807	0.28171	0.197937	0.285501	0.335057	0.418209	0.333947	0.348001	0.213848	0.46764	0.253005	0.309169	0.270987	0.289292	0.254251	0.37421	0.454695	0.277919	0.289176	0.30621	0.340331	0.329695
N_109	0.412072	0.399127	0.325904	0.28803	0.539292	0.351792	0.316751	0.370098	0.28171	0.329695	0.255822	0.422597	0.383658	0.357154	0.340419	0.24889	0.228363	0.277436	0.258539	0.294654	0.245098	0.320288	0.277919	0.226792	0.348633	0.289292	0.360945	0.31296	0.259613	0.207385	0.294654	0.34421	0.427657	0.3431	0.357154	0.223001	0.476792	0.253005	0.318322	0.28014	0.298445	0.263404	0.383658	0.463848	0.287072	0.298624	0.315973	0.349779	0.338848
N_11	0.452513	0.467157	0.558579	0.256773	0.493934	0.443934	0.302513	0.393934	0.381802	0.437868	0.346447	0.377451	0.476329	0.393934	0.467157	0.323223	0.273223	0.327464	0.296634	0.402513	0.352513	0.331205	0.331802	0.373223	0.337868	0.287868	0.423223	0.437868	0.367157	0.265803	0.367157	0.361091	0.460914	0.287868	0.417157	0.373223	0.523223	0.303019	0.411091	0.329289	0.352513	0.302513	0.491745	0.523223	0.331802	0.340235	0.401213	0.482714	0.458579
N_110	0.456266	0.443322	0.338848	0.301392	0.552237	0.383042	0.366307	0.419654	0.37546	0.348001	0.287072	0.454855	0.39702	0.401348	0.353363	0.31139	0.210057	0.30578	0.323055	0.294654	0.294654	0.347012	0.309169	0.320542	0.390339	0.325904	0.379251	0.34421	0.353363	0.239643	0.325904	0.362516	0.478811	0.387294	0.40671	0.235945	0.476792	0.345865	0.412072	0.37389	0.348001	0.338848	0.39702	0.495098	0.237516	0.349779	0.382639	0.349779	0.370098
N_111	0.496447	0.472876	0.361438	0.208629	0.612623	0.398816	0.380964	0.404535	0.320017	0.314298	0.296447	0.524891	0.458883	0.404535	0.410254	0.275245	0.290728	0.316769	0.27637	0.257394	0.243587	0.405426	0.35335	0.271201	0.431542	0.290728	0.414298	0.296447	0.320017	0.187205	0.237868	0.32978	0.47735	0.446447	0.37692	0.285008	0.528105	0.296569	0.372876	0.341912	0.314298	0.271201	0.4345	0.494772	0.315973	0.260354	0.338542	0.349519	0.385008
N_112	0.393106	0.3514	0.520517	0.464298	0.220747	0.497707	0.423743	0.465449	0.296332	0.456001	0.273522	0.299306	0.210254	0.484346	0.222368	0.418209	0.378123	0.263113	0.272876	0.433191	0.433191	0.450491	0.28297	0.41983	0.265973	0.382037	0.188489	0.452088	0.364762	0.433824	0.400933	0.264074	0.200491	0.285738	0.245178	0.488259	0.207385	0.428105	0.315228	0.488259	0.437105	0.400933	0.325736	0.194023	0.32859	0.428105	0.21332	0.461438	0.478811
N_113	0.339811	0.325018	0.369398	0.128314	0.409445	0.344144	0.268383	0.272716	0.253589	0.257922	0.352067	0.352397	0.441812	0.297969	0.457415	0.19516	0.262255	0.317221	0.215097	0.232669	0.243129	0.313499	0.295431	0.293637	0.335479	0.196954	0.4217	0.257922	0.385986	0.215097	0.237001	0.284971	0.415623	0.27451	0.356399	0.30843	0.476541	0.278323	0.26405	0.30843	0.222208	0.226541	0.432826	0.446954	0.299764	0.234931	0.329422	0.335195	0.323223
N_114	0.35335	0.363113	0.285008	0.322177	0.522386	0.208579	0.271201	0.194772	0.363113	0.237868	0.339543	0.328094	0.448783	0.228105	0.45335	0.298816	0.314298	0.316769	0.375634	0.214298	0.267157	0.243112	0.349306	0.247631	0.289428	0.314298	0.437868	0.200491	0.410254	0.26627	0.247631	0.30621	0.438684	0.389543	0.25335	0.294772	0.385008	0.221687	0.315973	0.285008	0.237868	0.261438	0.286469	0.371201	0.40621	0.304936	0.220939	0.215771	0.208579
N_115	0.537948	0.513565	0.398285	0.21608	0.633748	0.412568	0.394101	0.418484	0.355435	0.325136	0.316769	0.543637	0.485732	0.442867	0.4345	0.284737	0.290653	0.328082	0.2967	0.26627	0.27637	0.44516	0.355435	0.304936	0.451742	0.300753	0.418484	0.331052	0.320952	0.204351	0.24607	0.351251	0.504859	0.486224	0.400017	0.304936	0.536216	0.321954	0.410117	0.378085	0.325136	0.280553	0.475272	0.521932	0.316769	0.269652	0.361929	0.362001	0.398285
N_116	0.510986	0.485732	0.412509	0.250273	0.610207	0.452556	0.43343	0.458684	0.321954	0.362001	0.281907	0.542076	0.429648	0.458684	0.378589	0.32016	0.265319	0.303196	0.259804	0.301033	0.28624	0.461647	0.321954	0.315827	0.426471	0.336748	0.362001	0.342875	0.321954	0.211919	0.280112	0.317621	0.449483	0.457415	0.368129	0.315827	0.483938	0.344726	0.378589	0.391588	0.362001	0.315827	0.44499	0.469144	0.281907	0.305828	0.326122	0.401598	0.437763
N_12	0.550909	0.550909	0.668761	0.411499	0.507149	0.644353	0.622039	0.627094	0.372039	0.555964	0.35478	0.523924	0.301258	0.656557	0.276502	0.519353	0.430964	0.308718	0.301258	0.497039	0.497039	0.646899	0.384243	0.573223	0.443168	0.526502	0.281557	0.538706	0.35478	0.418958	0.497039	0.366984	0.350011	0.455372	0.455372	0.531557	0.423816	0.505915	0.420854	0.602686	0.568168	0.514298	0.518649	0.406557	0.300909	0.523924	0.413659	0.610881	0.627094
N_13	0.464303	0.428132	0.546095	0.448816	0.392631	0.70185	0.620059	0.697937	0.358081	0.568904	0.299099	0.507394	0.313113	0.697937	0.270755	0.531112	0.477665	0.352166	0.30335	0.546095	0.500475	0.615482	0.289651	0.49494	0.417157	0.513837	0.26522	0.583887	0.335271	0.450491	0.513837	0.376977	0.330964	0.422597	0.422597	0.504388	0.398166	0.593587	0.395873	0.582266	0.536646	0.49494	0.50335	0.407614	0.312461	0.511438	0.329827	0.644772	0.688489
N_14	0.35646	0.35646	0.477665	0.274061	0.435959	0.458769	0.441493	0.445407	0.26522	0.409235	0.232962	0.358579	0.242403	0.458769	0.215687	0.399787	0.229049	0.236684	0.207394	0.363615	0.354167	0.421201	0.255772	0.399787	0.305719	0.386425	0.229049	0.386425	0.301392	0.299306	0.363615	0.284117	0.332639	0.324202	0.291944	0.325823	0.380891	0.35621	0.316375	0.417062	0.386425	0.363615	0.364298	0.348633	0.214066	0.360254	0.234745	0.446447	0.445407
N_15	0.427697	0.446002	0.591529	0.40208	0.380362	0.586167	0.600682	0.591529	0.315641	0.519876	0.289752	0.42651	0.270755	0.591529	0.231044	0.514515	0.400238	0.276289	0.261307	0.466529	0.453585	0.531112	0.31185	0.479473	0.339184	0.497779	0.225682	0.503141	0.324794	0.435959	0.466529	0.302697	0.28803	0.378141	0.346891	0.488626	0.323223	0.542181	0.352252	0.53282	0.519876	0.479473	0.399787	0.310279	0.302697	0.49494	0.318832	0.559456	0.573223
N_16	0.427697	0.446002	0.591529	0.40208	0.380362	0.648667	0.631932	0.654029	0.315641	0.519876	0.289752	0.491027	0.303013	0.654029	0.262294	0.483265	0.462738	0.308547	0.261307	0.497779	0.453585	0.595628	0.2806	0.448223	0.403701	0.497779	0.256932	0.534391	0.293544	0.435959	0.466529	0.333947	0.28803	0.409391	0.378141	0.488626	0.354473	0.574439	0.352252	0.53282	0.488626	0.448223	0.464303	0.372779	0.302697	0.462682	0.318832	0.591714	0.635723
N_17	0.387294	0.37435	0.519876	0.411528	0.358265	0.608265	0.591529	0.613626	0.306488	0.510723	0.31185	0.44932	0.229049	0.613626	0.190641	0.492417	0.391085	0.331357	0.251858	0.506932	0.475682	0.572818	0.271447	0.47032	0.361994	0.519876	0.216529	0.525238	0.315641	0.42651	0.506932	0.356044	0.278582	0.368988	0.368988	0.416973	0.34532	0.532733	0.3431	0.554917	0.497779	0.488626	0.454855	0.332376	0.262294	0.485492	0.275736	0.582266	0.59532
N_18	0.387294	0.4056	0.569432	0.37927	0.358265	0.62657	0.641085	0.613626	0.324794	0.497779	0.330155	0.468217	0.261307	0.613626	0.221891	0.492417	0.422335	0.317996	0.270755	0.475682	0.462738	0.572818	0.321002	0.488626	0.380891	0.506932	0.266085	0.493988	0.302697	0.445407	0.475682	0.3431	0.297478	0.387294	0.387294	0.466529	0.363626	0.564991	0.361405	0.573223	0.497779	0.488626	0.441493	0.350682	0.262294	0.47213	0.328595	0.568904	0.613626
N_19	0.400238	0.418544	0.582376	0.424889	0.389515	0.639515	0.654029	0.62657	0.37435	0.529029	0.361405	0.481578	0.293565	0.62657	0.253141	0.541973	0.435279	0.317996	0.321909	0.506932	0.493988	0.58618	0.352252	0.538182	0.394252	0.538182	0.297335	0.525238	0.284391	0.477665	0.538182	0.392655	0.348633	0.400238	0.418544	0.497779	0.413182	0.564991	0.392655	0.586167	0.529029	0.538182	0.473751	0.381932	0.293544	0.51775	0.361929	0.601163	0.62657
N_2	0.38905	0.374257	0.397716	0.267475	0.427302	0.280112	0.233938	0.229605	0.250526	0.233938	0.313288	0.27383	0.427787	0.254859	0.469144	0.152049	0.269652	0.298703	0.222767	0.233938	0.240065	0.245779	0.281907	0.233938	0.249257	0.19389	0.418637	0.233938	0.450018	0.201072	0.141588	0.246193	0.327524	0.232669	0.281907	0.290573	0.402049	0.216413	0.229605	0.280112	0.208684	0.120667	0.292348	0.408176	0.332415	0.201072	0.192874	0.231754	0.280112
N_20	0.400238	0.418544	0.582376	0.424889	0.389515	0.639515	0.654029	0.62657	0.37435	0.529029	0.361405	0.481578	0.293565	0.62657	0.253141	0.541973	0.435279	0.317996	0.321909	0.506932	0.493988	0.58618	0.352252	0.538182	0.394252	0.538182	0.297335	0.525238	0.284391	0.477665	0.538182	0.392655	0.348633	0.400238	0.418544	0.497779	0.413182	0.564991	0.392655	0.586167	0.529029	0.538182	0.473751	0.381932	0.293544	0.51775	0.361929	0.601163	0.62657
N_21	0.400238	0.418544	0.582376	0.424889	0.389515	0.639515	0.654029	0.62657	0.37435	0.529029	0.361405	0.481578	0.293565	0.62657	0.253141	0.541973	0.435279	0.317996	0.321909	0.506932	0.493988	0.58618	0.352252	0.538182	0.394252	0.538182	0.297335	0.525238	0.284391	0.477665	0.538182	0.392655	0.348633	0.400238	0.418544	0.497779	0.413182	0.564991	0.392655	0.586167	0.529029	0.538182	0.473751	0.381932	0.293544	0.51775	0.361929	0.601163	0.62657
N_22	0.413182	0.431488	0.59532	0.443786	0.40782	0.577015	0.591529	0.56407	0.356044	0.529029	0.31185	0.417062	0.274668	0.577015	0.234835	0.560279	0.385723	0.266841	0.303013	0.493988	0.475682	0.553922	0.333947	0.519876	0.352546	0.506932	0.247779	0.506932	0.297335	0.458769	0.525238	0.3431	0.329736	0.381932	0.368988	0.510723	0.363626	0.513837	0.37435	0.536612	0.547335	0.525238	0.422597	0.332376	0.306488	0.51775	0.342403	0.568904	0.56407
N_23	0.481044	0.49935	0.676126	0.392631	0.389515	0.545765	0.560279	0.551126	0.262294	0.448223	0.2806	0.384804	0.293565	0.551126	0.315641	0.429917	0.453585	0.234583	0.238497	0.426126	0.381932	0.521664	0.321002	0.457376	0.361994	0.426126	0.247779	0.431488	0.409391	0.394252	0.381932	0.24935	0.200704	0.337738	0.275238	0.541973	0.269876	0.468217	0.298905	0.461167	0.448223	0.394876	0.358081	0.269876	0.356044	0.388718	0.275736	0.485492	0.53282
N_24	0.415863	0.434169	0.410501	0.297478	0.46764	0.329695	0.325904	0.298445	0.277919	0.294654	0.264975	0.399787	0.400933	0.298445	0.40671	0.226792	0.263404	0.28297	0.267987	0.290863	0.228363	0.297478	0.274127	0.160501	0.325823	0.272557	0.37546	0.241307	0.362516	0.216833	0.210057	0.259613	0.359227	0.352252	0.259613	0.307598	0.392195	0.207385	0.296225	0.245098	0.28171	0.191751	0.360848	0.410501	0.371669	0.230195	0.20621	0.308073	0.329695
N_25	0.435959	0.454855	0.623972	0.372386	0.40208	0.660144	0.675127	0.646782	0.376977	0.513837	0.363615	0.497631	0.293587	0.669592	0.251858	0.527198	0.47213	0.318832	0.322876	0.491027	0.500475	0.629289	0.386425	0.546095	0.42651	0.523285	0.297478	0.532733	0.251858	0.483824	0.491027	0.395873	0.350491	0.435959	0.422597	0.504388	0.417062	0.574061	0.428132	0.627886	0.513837	0.523285	0.47978	0.384804	0.293565	0.468342	0.364309	0.587868	0.646782
N_26	0.403701	0.422597	0.591714	0.382149	0.37927	0.637334	0.652317	0.623972	0.367529	0.513837	0.354167	0.474061	0.283824	0.637334	0.24241	0.527198	0.439872	0.309069	0.313113	0.491027	0.491027	0.595956	0.354167	0.536646	0.407394	0.523285	0.28803	0.523285	0.251858	0.474061	0.500475	0.386425	0.340728	0.403701	0.413149	0.49494	0.407614	0.564298	0.395873	0.595628	0.513837	0.523285	0.470017	0.375356	0.284117	0.478105	0.35421	0.587868	0.623972
N_27	0.400238	0.418544	0.582376	0.37927	0.37657	0.62657	0.641085	0.613626	0.356044	0.497779	0.3431	0.468217	0.274668	0.62657	0.234835	0.510723	0.435279	0.299099	0.303013	0.475682	0.475682	0.58618	0.352252	0.519876	0.403701	0.506932	0.279029	0.506932	0.253141	0.458769	0.493988	0.37435	0.329736	0.400238	0.400238	0.479473	0.394876	0.546095	0.392655	0.586167	0.497779	0.506932	0.454855	0.363626	0.275238	0.47213	0.342403	0.568904	0.613626
N_28	0.368988	0.356044	0.50157	0.430424	0.264515	0.53282	0.435279	0.488626	0.275238	0.497779	0.2181	0.339184	0.306926	0.50157	0.315641	0.523667	0.497779	0.266841	0.284117	0.462738	0.413182	0.476044	0.271447	0.37657	0.339184	0.381932	0.216529	0.475682	0.297335	0.42651	0.475682	0.243988	0.278582	0.337738	0.306488	0.573223	0.295765	0.44932	0.293544	0.429917	0.484835	0.457376	0.358081	0.269876	0.418544	0.47213	0.289543	0.550008	0.53282
N_29	0.390339	0.409235	0.578353	0.382149	0.37927	0.637334	0.652317	0.623972	0.354167	0.513837	0.340806	0.474061	0.270017	0.623972	0.229049	0.527198	0.42651	0.318832	0.299306	0.491027	0.477665	0.582149	0.340806	0.523285	0.383824	0.523285	0.274668	0.509923	0.270755	0.460254	0.500475	0.373064	0.32692	0.390339	0.399787	0.481578	0.394252	0.574061	0.382512	0.582266	0.513837	0.523285	0.45621	0.361994	0.270755	0.478105	0.339926	0.587868	0.623972
N_3	0.462105	0.47337	0.482702	0.277157	0.487368	0.328856	0.32419	0.290394	0.253866	0.296993	0.265131	0.392304	0.445442	0.317591	0.450839	0.163745	0.263198	0.275736	0.240589	0.281062	0.2426	0.333726	0.265131	0.159078	0.311558	0.269797	0.401113	0.258532	0.319524	0.217157	0.170344	0.2426	0.353726	0.334088	0.2426	0.367317	0.394514	0.205442	0.265131	0.251933	0.269797	0.159078	0.38402	0.417044	0.380515	0.205442	0.203892	0.313726	0.328856
N_30	0.454855	0.409235	0.591714	0.482149	0.282495	0.489406	0.439872	0.485492	0.293565	0.476044	0.270755	0.287868	0.32692	0.49494	0.348633	0.51775	0.523285	0.25621	0.30335	0.47213	0.439872	0.482149	0.280203	0.388718	0.321201	0.388718	0.204618	0.491027	0.348633	0.464298	0.500475	0.270755	0.221201	0.306926	0.232962	0.614524	0.204618	0.430964	0.331357	0.457148	0.462682	0.481578	0.360254	0.195169	0.454855	0.458579	0.275144	0.525245	0.508302
N_31	0.423905	0.410961	0.538182	0.411528	0.37657	0.644876	0.609835	0.650238	0.324794	0.529029	0.298905	0.487113	0.266841	0.650238	0.227252	0.492417	0.427697	0.321909	0.270755	0.506932	0.475682	0.591714	0.276808	0.475682	0.399787	0.519876	0.234835	0.543544	0.284391	0.42651	0.488626	0.356044	0.297478	0.4056	0.387294	0.453585	0.363626	0.542181	0.361405	0.560279	0.497779	0.475682	0.473751	0.368988	0.2806	0.485492	0.295262	0.601163	0.631932
N_32	0.265803	0.281218	0.408282	0.581359	0.362036	0.392867	0.371066	0.377451	0.312049	0.439113	0.305664	0.375409	0.241286	0.377451	0.274833	0.460914	0.35565	0.26709	0.345657	0.476329	0.417312	0.509532	0.312049	0.476329	0.423698	0.50716	0.312049	0.371066	0.386481	0.361929	0.566177	0.312049	0.27383	0.392867	0.312049	0.417312	0.281218	0.319853	0.281218	0.392867	0.476329	0.550761	0.290101	0.259417	0.349265	0.519064	0.290101	0.447236	0.392867
N_33	0.387294	0.37435	0.519876	0.443786	0.358265	0.608265	0.560279	0.613626	0.275238	0.510723	0.24935	0.481578	0.261307	0.613626	0.253141	0.523667	0.453585	0.299099	0.251858	0.506932	0.444432	0.605076	0.208947	0.40782	0.42651	0.488626	0.185279	0.525238	0.284391	0.42651	0.538182	0.324794	0.278582	0.431488	0.337738	0.479473	0.31407	0.500475	0.31185	0.492417	0.466529	0.488626	0.487113	0.332376	0.324794	0.485492	0.275736	0.614524	0.59532
N_34	0.418544	0.43685	0.631932	0.443786	0.389515	0.59532	0.578585	0.582376	0.262294	0.560279	0.267655	0.403701	0.261307	0.582376	0.221891	0.429917	0.422335	0.285738	0.238497	0.506932	0.462738	0.508302	0.289752	0.426126	0.316375	0.506932	0.234835	0.525238	0.271447	0.445407	0.475682	0.3431	0.26522	0.324794	0.356044	0.497779	0.332376	0.500475	0.298905	0.479473	0.497779	0.426126	0.409235	0.319432	0.324794	0.504388	0.328595	0.601163	0.582376
N_35	0.235945	0.267195	0.402919	0.289651	0.296225	0.322113	0.318322	0.309169	0.160501	0.305377	0.147557	0.251858	0.199558	0.322113	0.175016	0.287072	0.193322	0.123972	0.133421	0.28328	0.228363	0.321909	0.15671	0.246669	0.214066	0.277919	0.193322	0.264975	0.245098	0.222368	0.28328	0.160501	0.19011	0.221891	0.142195	0.300016	0.246669	0.264074	0.178807	0.237516	0.287072	0.25203	0.226281	0.215419	0.210057	0.267987	0.124061	0.338038	0.322113
N_36	0.372779	0.391085	0.617417	0.420976	0.317862	0.630362	0.53282	0.567862	0.333947	0.519876	0.352252	0.42651	0.26522	0.599112	0.275238	0.47032	0.43907	0.308547	0.280203	0.516085	0.484835	0.582266	0.3431	0.529029	0.403701	0.435279	0.288182	0.529029	0.319432	0.468217	0.466529	0.365197	0.306926	0.378141	0.409391	0.488626	0.385723	0.504388	0.365197	0.545765	0.475682	0.435279	0.464303	0.372779	0.315641	0.443786	0.332639	0.572818	0.599112
N_37	0.335057	0.303807	0.49889	0.550008	0.34264	0.43639	0.463848	0.392195	0.309169	0.463848	0.358725	0.2196	0.226281	0.392195	0.25046	0.445542	0.370098	0.315228	0.286884	0.460057	0.491307	0.375356	0.349572	0.522557	0.145636	0.473001	0.263404	0.428807	0.450904	0.461536	0.441751	0.327475	0.235729	0.208947	0.322113	0.432598	0.267195	0.452088	0.246669	0.539292	0.482154	0.441751	0.231816	0.223001	0.309169	0.514983	0.239543	0.418209	0.418084
N_38	0.249091	0.267987	0.501621	0.554535	0.289176	0.43157	0.437105	0.367054	0.341952	0.497707	0.356935	0.22692	0.214298	0.367054	0.245178	0.533879	0.382037	0.315973	0.339543	0.474898	0.497707	0.354535	0.379744	0.520517	0.20335	0.478811	0.313607	0.44264	0.410381	0.500491	0.465449	0.341952	0.300491	0.247945	0.37421	0.433191	0.382037	0.385008	0.277436	0.492173	0.488259	0.423743	0.239543	0.313607	0.3514	0.541912	0.257903	0.451675	0.43157
N_39	0.28803	0.274668	0.457148	0.505719	0.350925	0.479957	0.476044	0.434338	0.358081	0.527198	0.376977	0.211438	0.240728	0.457148	0.2196	0.508302	0.388718	0.365973	0.336684	0.491027	0.546095	0.362623	0.399787	0.559456	0.14955	0.504388	0.31084	0.513837	0.375356	0.530964	0.504388	0.422597	0.364298	0.223514	0.435959	0.420976	0.411528	0.521201	0.293565	0.576732	0.513837	0.47213	0.293587	0.33365	0.325823	0.582149	0.32391	0.482149	0.447699
N_4	0.353336	0.374257	0.372462	0.204249	0.448223	0.219144	0.280112	0.19389	0.225272	0.137255	0.288035	0.310867	0.379902	0.219144	0.43343	0.172969	0.233938	0.235476	0.222767	0.147716	0.179097	0.293664	0.292368	0.244398	0.295431	0.204351	0.393383	0.126795	0.38905	0.164035	0.126795	0.185225	0.327524	0.278843	0.256653	0.265319	0.376795	0.179376	0.204351	0.290573	0.19389	0.177302	0.255311	0.382922	0.260986	0.164035	0.192874	0.15768	0.219144
N_40	0.324794	0.31185	0.506932	0.49494	0.34532	0.43907	0.422335	0.40782	0.356044	0.484835	0.330155	0.210152	0.255772	0.37657	0.284391	0.510723	0.435279	0.331357	0.354167	0.444432	0.462738	0.347012	0.401808	0.506932	0.238497	0.444432	0.328585	0.431488	0.490197	0.477665	0.431488	0.31185	0.284117	0.2181	0.37435	0.466529	0.332376	0.417062	0.31185	0.497779	0.466529	0.426126	0.215687	0.319432	0.3431	0.523285	0.328595	0.407614	0.43907
N_41	0.246324	0.274668	0.422597	0.293587	0.24241	0.320288	0.284117	0.31084	0.191256	0.335271	0.19679	0.168342	0.218832	0.297478	0.249566	0.316375	0.225135	0.174061	0.183824	0.312461	0.261307	0.22692	0.2196	0.293565	0.158579	0.274668	0.238497	0.299099	0.324202	0.275736	0.312461	0.17236	0.222876	0.12674	0.204618	0.321909	0.293565	0.260254	0.191256	0.26522	0.316375	0.280203	0.217157	0.270755	0.261307	0.317157	0.175879	0.336684	0.320288
N_42	0.339184	0.380891	0.35646	0.215482	0.392631	0.217979	0.246324	0.217979	0.299099	0.200704	0.308547	0.297631	0.393587	0.185721	0.464303	0.291944	0.278582	0.261929	0.342403	0.177894	0.164532	0.182149	0.363615	0.24241	0.350491	0.210152	0.435959	0.145636	0.445407	0.236684	0.255772	0.234583	0.40335	0.284117	0.280203	0.329736	0.417062	0.174061	0.299099	0.227428	0.232962	0.28803	0.289543	0.403701	0.376977	0.244772	0.319727	0.211438	0.217979
N_43	0.319853	0.241286	0.313113	0.414721	0.319853	0.336125	0.296841	0.319853	0.290101	0.329385	0.378201	0.279845	0.348761	0.319853	0.322645	0.313113	0.407953	0.383219	0.307166	0.345657	0.361929	0.338668	0.345657	0.424224	0.336125	0.306373	0.378201	0.368669	0.407953	0.282801	0.440496	0.424224	0.307166	0.225014	0.384941	0.306373	0.440496	0.355897	0.313113	0.391681	0.329385	0.424224	0.289937	0.306373	0.313113	0.390355	0.36599	0.390355	0.391681
N_44	0.303013	0.299099	0.462682	0.464298	0.365908	0.44932	0.445407	0.42651	0.293565	0.458769	0.299099	0.289543	0.250491	0.439872	0.238497	0.47213	0.413149	0.275736	0.260254	0.435959	0.44932	0.464298	0.289651	0.49494	0.265973	0.481578	0.251858	0.417062	0.380891	0.387868	0.44932	0.261307	0.221201	0.280203	0.312461	0.42651	0.236876	0.450491	0.247945	0.47213	0.464303	0.44932	0.260254	0.232962	0.280203	0.521201	0.265045	0.448816	0.44932
N_45	0.458947	0.414752	0.529029	0.388718	0.398667	0.604473	0.587738	0.609835	0.284391	0.475682	0.289752	0.477665	0.303013	0.622779	0.293544	0.47032	0.493988	0.299099	0.261307	0.453585	0.453585	0.627886	0.2806	0.479473	0.445407	0.484835	0.225682	0.503141	0.262294	0.403701	0.516085	0.333947	0.28803	0.409391	0.378141	0.519876	0.323223	0.532733	0.321002	0.56407	0.475682	0.529029	0.464303	0.310279	0.302697	0.481578	0.352166	0.578353	0.591529
N_46	0.302513	0.281802	0.402513	0.550761	0.393934	0.373223	0.352513	0.358579	0.296447	0.417157	0.305025	0.371066	0.281218	0.358579	0.311091	0.437868	0.387868	0.268448	0.327464	0.452513	0.396447	0.535346	0.311091	0.452513	0.452513	0.481802	0.311091	0.352513	0.417157	0.34288	0.537868	0.296447	0.259417	0.387868	0.296447	0.446447	0.267157	0.303019	0.267157	0.373223	0.452513	0.523223	0.290248	0.246447	0.381802	0.491745	0.290248	0.423698	0.373223
N_48	0.400238	0.418544	0.582376	0.424889	0.389515	0.639515	0.654029	0.62657	0.37435	0.529029	0.361405	0.481578	0.293565	0.62657	0.253141	0.541973	0.435279	0.317996	0.321909	0.506932	0.493988	0.58618	0.352252	0.538182	0.394252	0.538182	0.297335	0.525238	0.284391	0.477665	0.538182	0.392655	0.348633	0.400238	0.418544	0.497779	0.413182	0.564991	0.392655	0.586167	0.529029	0.538182	0.473751	0.381932	0.293544	0.51775	0.361929	0.601163	0.62657
N_49	0.383345	0.329949	0.430964	0.487868	0.456466	0.464636	0.349674	0.436742	0.391515	0.506478	0.352067	0.381802	0.296447	0.436742	0.262606	0.450689	0.383345	0.334315	0.361091	0.506478	0.439135	0.523223	0.391515	0.526203	0.41124	0.472806	0.343896	0.444912	0.458859	0.325736	0.559874	0.391515	0.331802	0.316002	0.391515	0.425187	0.383345	0.367157	0.377568	0.40307	0.506478	0.512255	0.375736	0.316002	0.343896	0.517157	0.355025	0.502513	0.464636
N_5	0.4217	0.396447	0.598477	0.461647	0.199492	0.527049	0.487001	0.476541	0.278843	0.497462	0.310225	0.282816	0.278323	0.501795	0.325018	0.470413	0.487001	0.295525	0.289171	0.472208	0.482669	0.439951	0.289304	0.440827	0.232669	0.436494	0.201287	0.482669	0.375526	0.489697	0.476541	0.253589	0.208742	0.268383	0.253589	0.619398	0.19516	0.489697	0.289304	0.527049	0.497462	0.501795	0.363245	0.165573	0.417368	0.494191	0.257165	0.557417	0.527049
N_52	0.497707	0.452088	0.404847	0.354535	0.482725	0.501621	0.400933	0.437105	0.37421	0.368675	0.32859	0.470017	0.480964	0.450467	0.452088	0.266366	0.446553	0.349306	0.35335	0.378123	0.313607	0.435008	0.338038	0.294711	0.40335	0.313607	0.433191	0.326969	0.410381	0.257394	0.313607	0.341952	0.357394	0.367529	0.323055	0.446553	0.372589	0.394772	0.393106	0.363141	0.368675	0.326969	0.410254	0.359227	0.387572	0.304535	0.306669	0.418342	0.501621
N_53	0.348633	0.367529	0.568904	0.397631	0.278582	0.550008	0.564991	0.51775	0.270755	0.468217	0.299099	0.336684	0.187868	0.531112	0.187342	0.384804	0.384804	0.289543	0.25621	0.477665	0.458769	0.478105	0.285738	0.439872	0.260254	0.491027	0.210152	0.458769	0.229049	0.417157	0.464303	0.325823	0.217157	0.238497	0.325823	0.439872	0.278582	0.468342	0.289651	0.527198	0.468217	0.458769	0.35621	0.255772	0.238497	0.440728	0.240662	0.521201	0.550008
N_54	0.441493	0.450941	0.614524	0.425245	0.301392	0.559456	0.568904	0.546095	0.280203	0.439872	0.289651	0.374061	0.270017	0.578353	0.289651	0.388718	0.477665	0.25621	0.27978	0.468217	0.44932	0.544772	0.285738	0.435959	0.30335	0.462682	0.223514	0.468217	0.232962	0.421201	0.44932	0.293565	0.207394	0.303013	0.293565	0.523285	0.236876	0.474061	0.299099	0.536646	0.458769	0.468217	0.393587	0.24241	0.312461	0.415482	0.254945	0.515482	0.559456
N_55	0.24287	0.256184	0.379234	0.573822	0.371435	0.365921	0.347093	0.365921	0.360406	0.419174	0.290609	0.335726	0.234711	0.352607	0.263982	0.502284	0.333779	0.256828	0.391515	0.451315	0.400346	0.464636	0.328265	0.483456	0.392547	0.477942	0.309437	0.360406	0.392547	0.385738	0.593193	0.328265	0.310225	0.352607	0.296124	0.387033	0.301638	0.316002	0.333779	0.379234	0.451315	0.57988	0.262606	0.263982	0.314951	0.520425	0.310225	0.41124	0.365921
N_56	0.357394	0.37692	0.565482	0.454192	0.269526	0.52643	0.475245	0.532149	0.300491	0.508579	0.263113	0.287695	0.207404	0.498816	0.200491	0.498816	0.394772	0.247803	0.27637	0.471201	0.437868	0.419709	0.343587	0.508579	0.263312	0.418342	0.228105	0.490728	0.314298	0.418484	0.494772	0.286684	0.235971	0.207394	0.357394	0.441912	0.308579	0.497549	0.35335	0.50286	0.528105	0.528105	0.241887	0.251675	0.243587	0.495817	0.363796	0.516016	0.545956
N_57	0.362745	0.313992	0.436968	0.521112	0.342551	0.454977	0.332002	0.429508	0.283249	0.431693	0.290708	0.392547	0.314951	0.429508	0.339461	0.424233	0.406224	0.258468	0.309437	0.462436	0.388214	0.553253	0.295983	0.436968	0.462436	0.418958	0.313992	0.37548	0.388214	0.341578	0.536659	0.283249	0.269497	0.344736	0.283249	0.518649	0.275789	0.333779	0.283249	0.36802	0.462436	0.523924	0.354891	0.245045	0.38294	0.470143	0.303922	0.502284	0.454977
N_58	0.415863	0.371669	0.485945	0.550008	0.306028	0.59264	0.463848	0.548445	0.340419	0.575904	0.22078	0.445407	0.309694	0.548445	0.318322	0.583487	0.450904	0.301867	0.319142	0.522557	0.478363	0.550008	0.224572	0.441751	0.390339	0.460057	0.18796	0.540863	0.37546	0.429278	0.548445	0.277919	0.313607	0.427697	0.340419	0.575904	0.298445	0.484346	0.340419	0.476792	0.544654	0.517195	0.425364	0.303807	0.389975	0.566137	0.292403	0.630653	0.59264
N_59	0.25046	0.237516	0.432598	0.578353	0.258042	0.476792	0.491307	0.463848	0.362516	0.460057	0.412072	0.229049	0.152317	0.445542	0.178807	0.473001	0.348001	0.370296	0.355314	0.487516	0.53171	0.365908	0.371669	0.588848	0.210152	0.50046	0.335057	0.46921	0.447113	0.529966	0.50046	0.425016	0.285263	0.199794	0.43796	0.329695	0.370098	0.507156	0.318322	0.62389	0.478363	0.50046	0.254626	0.338848	0.206266	0.543327	0.315973	0.433191	0.463848
N_6	0.370916	0.333878	0.491013	0.452206	0.321169	0.532544	0.453976	0.575935	0.312183	0.501861	0.259804	0.420344	0.258532	0.565087	0.190224	0.469318	0.475672	0.281062	0.285728	0.48652	0.427787	0.621984	0.259804	0.427787	0.441812	0.491013	0.236247	0.508216	0.301335	0.394514	0.512709	0.307689	0.202206	0.326208	0.279639	0.480165	0.262437	0.455506	0.344726	0.421433	0.453976	0.48652	0.373916	0.247095	0.307689	0.476103	0.280589	0.54836	0.554239
N_60	0.376977	0.386425	0.582266	0.386193	0.236876	0.527198	0.477665	0.500475	0.229049	0.420976	0.257393	0.307394	0.250491	0.500475	0.284117	0.420976	0.445407	0.222876	0.22692	0.411528	0.365908	0.425245	0.266841	0.417062	0.270017	0.347012	0.210152	0.417062	0.348633	0.387868	0.398166	0.234583	0.174061	0.251858	0.247945	0.504388	0.24241	0.446447	0.266841	0.439872	0.407614	0.398166	0.32692	0.210152	0.325823	0.382149	0.240662	0.495956	0.527198
N_61	0.258042	0.276348	0.43796	0.358081	0.25046	0.419654	0.402919	0.40671	0.245098	0.322113	0.294654	0.236876	0.19011	0.388404	0.215419	0.290863	0.228363	0.216833	0.220747	0.349572	0.331266	0.306926	0.272557	0.40671	0.204618	0.300016	0.290863	0.331266	0.298445	0.341952	0.367877	0.294654	0.245178	0.144876	0.289292	0.272557	0.31296	0.39702	0.28171	0.441751	0.340419	0.380822	0.243557	0.28171	0.133042	0.323055	0.267157	0.355314	0.40671
N_62	0.267157	0.25335	0.461438	0.59804	0.365482	0.489052	0.471201	0.475245	0.386684	0.561438	0.363113	0.259128	0.152722	0.441912	0.147631	0.585008	0.304535	0.351251	0.345335	0.524061	0.557394	0.391143	0.372876	0.628105	0.214546	0.537868	0.280964	0.524061	0.443587	0.521932	0.557394	0.420017	0.339419	0.246447	0.457394	0.341912	0.394772	0.497549	0.349306	0.598816	0.547631	0.547631	0.262086	0.351675	0.210254	0.629564	0.363796	0.501733	0.475245
N_63	0.378141	0.365197	0.354473	0.273047	0.536612	0.273667	0.301126	0.229473	0.333947	0.269876	0.446002	0.232962	0.445407	0.229473	0.481044	0.233265	0.319432	0.373064	0.344719	0.247779	0.297335	0.144015	0.486405	0.372779	0.210152	0.279029	0.538182	0.234835	0.493988	0.306926	0.216529	0.396447	0.468217	0.221891	0.409391	0.269876	0.541973	0.26522	0.289752	0.37657	0.269876	0.229473	0.270755	0.466529	0.396447	0.301392	0.332639	0.217979	0.242417
N_64	0.301638	0.28281	0.411375	0.545927	0.403576	0.384748	0.365921	0.371435	0.296124	0.424688	0.303922	0.363621	0.302055	0.371435	0.328265	0.443516	0.398062	0.270776	0.324172	0.45683	0.405861	0.53198	0.309437	0.45683	0.438002	0.483456	0.328265	0.365921	0.405861	0.357844	0.534425	0.296124	0.28233	0.379234	0.296124	0.451315	0.288325	0.321779	0.269497	0.384748	0.45683	0.521112	0.2905	0.269497	0.373719	0.492531	0.2905	0.430964	0.384748
N_65	0.258539	0.258539	0.317521	0.264298	0.368675	0.349779	0.281349	0.336417	0.290797	0.294711	0.277436	0.30335	0.285008	0.317521	0.275815	0.294711	0.127886	0.254626	0.233824	0.290797	0.271901	0.278105	0.254626	0.336417	0.289543	0.239643	0.340331	0.304159	0.300246	0.228105	0.341952	0.315228	0.380964	0.225135	0.341952	0.173506	0.446553	0.294711	0.32859	0.340331	0.281349	0.323055	0.310254	0.414295	0.142869	0.294772	0.292386	0.328105	0.349779
N_66	0.281349	0.300246	0.501621	0.468342	0.22466	0.463828	0.414295	0.473277	0.254626	0.469363	0.264074	0.307394	0.200491	0.450467	0.226281	0.543327	0.349779	0.215973	0.22978	0.433191	0.400933	0.435008	0.254626	0.478811	0.307394	0.382037	0.165679	0.465449	0.355314	0.424061	0.539414	0.264074	0.247631	0.293565	0.290797	0.446553	0.262453	0.471201	0.273522	0.43157	0.456001	0.507156	0.320017	0.220747	0.300246	0.498816	0.302485	0.518342	0.450467
N_67	0.324061	0.310254	0.351675	0.405426	0.489052	0.379289	0.394772	0.365482	0.420017	0.328105	0.449306	0.273411	0.345335	0.365482	0.367157	0.351675	0.228105	0.405934	0.400017	0.357394	0.424061	0.267495	0.42978	0.494772	0.249028	0.371201	0.514298	0.357394	0.467157	0.404201	0.347631	0.472876	0.497549	0.260254	0.47692	0.194772	0.561438	0.394101	0.40621	0.555719	0.347631	0.380964	0.296569	0.537868	0.210254	0.378085	0.349003	0.294836	0.365482
N_68	0.331266	0.318322	0.495098	0.485492	0.289292	0.520987	0.441751	0.495098	0.268766	0.504251	0.255822	0.343098	0.194023	0.495098	0.197113	0.504251	0.316751	0.241264	0.235729	0.46921	0.43796	0.466596	0.246669	0.513404	0.284117	0.419654	0.160501	0.487516	0.353363	0.391485	0.53171	0.305377	0.262453	0.293544	0.331266	0.423445	0.307598	0.461536	0.287072	0.46764	0.491307	0.50046	0.355314	0.245098	0.255822	0.514983	0.292403	0.566137	0.508042
N_69	0.268766	0.287072	0.482154	0.500475	0.357154	0.463848	0.460057	0.432598	0.34421	0.473001	0.300016	0.261307	0.184575	0.432598	0.178807	0.535501	0.316751	0.267987	0.290797	0.43796	0.463848	0.398166	0.340419	0.557598	0.229049	0.432598	0.24889	0.450904	0.384613	0.446553	0.456266	0.331266	0.298624	0.2806	0.388404	0.360945	0.351792	0.469363	0.318322	0.53014	0.473001	0.456266	0.235729	0.320542	0.206266	0.511069	0.315973	0.433191	0.450904
N_7	0.386257	0.360068	0.495507	0.529129	0.262437	0.569581	0.52805	0.591277	0.370916	0.501861	0.344726	0.409078	0.236001	0.580429	0.211919	0.469318	0.491013	0.330789	0.385181	0.523557	0.48652	0.583522	0.344726	0.464824	0.389434	0.549746	0.305828	0.48652	0.338372	0.493967	0.512709	0.344726	0.224736	0.31536	0.285994	0.517202	0.247095	0.493967	0.381763	0.532544	0.512709	0.538898	0.362651	0.231754	0.344726	0.498633	0.252304	0.52583	0.569581
N_70	0.34421	0.331266	0.508042	0.49494	0.221431	0.427237	0.360945	0.414292	0.268766	0.410501	0.242877	0.274668	0.267987	0.383042	0.340419	0.49889	0.473001	0.227902	0.309694	0.40671	0.34421	0.430424	0.309169	0.401348	0.348633	0.325904	0.241307	0.37546	0.428807	0.41983	0.463848	0.206266	0.207385	0.262294	0.237516	0.566751	0.226792	0.378123	0.268766	0.37389	0.428807	0.463848	0.254626	0.200904	0.412072	0.427657	0.282639	0.427657	0.427237
N_71	0.433824	0.386684	0.575245	0.498775	0.269526	0.512623	0.418342	0.475245	0.25335	0.485008	0.239543	0.352477	0.27637	0.475245	0.343587	0.489052	0.471201	0.257903	0.262086	0.461438	0.414298	0.498775	0.239543	0.428105	0.362577	0.394772	0.171201	0.457394	0.424061	0.394101	0.461438	0.22978	0.187205	0.336684	0.233824	0.585008	0.218342	0.394101	0.272876	0.422386	0.451675	0.451675	0.355435	0.194772	0.420017	0.447051	0.220939	0.550499	0.522386
N_72	0.294654	0.28171	0.458487	0.49494	0.239737	0.489737	0.392195	0.476792	0.300016	0.504251	0.287072	0.274668	0.152317	0.458487	0.165863	0.454695	0.298445	0.273522	0.277436	0.46921	0.450904	0.411528	0.309169	0.526348	0.274668	0.419654	0.223001	0.482154	0.379251	0.433191	0.513404	0.331266	0.271901	0.212738	0.37546	0.392195	0.320542	0.456001	0.300016	0.480584	0.491307	0.482154	0.300246	0.276348	0.237516	0.524431	0.32978	0.492173	0.458487
N_73	0.232154	0.21921	0.414292	0.559456	0.320542	0.489737	0.473001	0.476792	0.393766	0.504251	0.380822	0.274668	0.152317	0.458487	0.147557	0.535501	0.298445	0.370296	0.341952	0.50046	0.544654	0.411528	0.340419	0.620098	0.24241	0.513404	0.285501	0.513404	0.428807	0.497707	0.56296	0.443322	0.336417	0.243988	0.46921	0.298445	0.401348	0.520517	0.349572	0.605584	0.491307	0.53171	0.300246	0.370098	0.15671	0.588947	0.349306	0.478811	0.476792
N_74	0.267987	0.277436	0.478811	0.364298	0.285263	0.492173	0.482725	0.488259	0.245178	0.404847	0.277436	0.317157	0.118342	0.501621	0.114524	0.410381	0.302538	0.249306	0.186684	0.400933	0.41983	0.458579	0.267987	0.497707	0.270017	0.41983	0.17904	0.433191	0.267987	0.361438	0.400933	0.315228	0.214298	0.26522	0.341952	0.289176	0.317521	0.451675	0.258539	0.514983	0.391485	0.400933	0.300491	0.275815	0.142869	0.394772	0.217504	0.447631	0.478811
N_75	0.307598	0.307598	0.456266	0.358081	0.263404	0.450904	0.415863	0.43796	0.263404	0.340419	0.31296	0.269134	0.209006	0.43796	0.233725	0.290863	0.259613	0.254626	0.239643	0.367877	0.367877	0.358081	0.285501	0.425016	0.246324	0.318322	0.309169	0.367877	0.316751	0.360848	0.349572	0.31296	0.264074	0.194432	0.325904	0.290863	0.331266	0.415916	0.31296	0.491307	0.358725	0.380822	0.281349	0.318322	0.151348	0.323055	0.286684	0.37421	0.43796
N_76	0.358725	0.34578	0.504251	0.485492	0.21764	0.49889	0.419654	0.473001	0.259613	0.482154	0.22078	0.335271	0.231816	0.473001	0.274127	0.508042	0.393766	0.231816	0.254626	0.441751	0.410501	0.439872	0.211627	0.441751	0.312461	0.392195	0.15671	0.465419	0.37546	0.378123	0.485945	0.228363	0.216833	0.321002	0.277919	0.50046	0.254251	0.41983	0.277919	0.432598	0.463848	0.473001	0.32859	0.228363	0.327475	0.482725	0.245262	0.552775	0.517195
N_77	0.361351	0.326868	0.48745	0.583684	0.240154	0.526116	0.438684	0.511833	0.296569	0.556415	0.203221	0.325018	0.225272	0.48745	0.262086	0.546315	0.404201	0.256653	0.292368	0.511833	0.473166	0.440827	0.193121	0.452967	0.289304	0.452967	0.152722	0.527849	0.365535	0.429097	0.546315	0.262086	0.240065	0.319727	0.306669	0.507649	0.225871	0.464811	0.296569	0.47735	0.521932	0.511833	0.317621	0.24607	0.326868	0.565827	0.261666	0.576287	0.536216
N_78	0.290653	0.27637	0.491633	0.501795	0.250254	0.540399	0.47735	0.516016	0.331052	0.536216	0.306669	0.293637	0.158176	0.505916	0.152722	0.48745	0.319219	0.328082	0.271447	0.532032	0.521932	0.44516	0.262086	0.570698	0.247462	0.48745	0.201488	0.546315	0.369718	0.408176	0.576615	0.375634	0.254859	0.214546	0.404201	0.363802	0.339419	0.519652	0.341152	0.554682	0.521932	0.542132	0.332415	0.294836	0.162822	0.544906	0.303196	0.565827	0.560599
N_79	0.323031	0.333878	0.602124	0.42501	0.284132	0.606618	0.538898	0.580429	0.259804	0.501861	0.318537	0.409078	0.181609	0.554239	0.174882	0.453976	0.39075	0.292327	0.192874	0.497368	0.449483	0.567591	0.296841	0.501861	0.354686	0.427787	0.231754	0.497368	0.323031	0.428309	0.48652	0.318537	0.213471	0.289171	0.360068	0.427787	0.305828	0.532429	0.318537	0.532544	0.475672	0.460331	0.385181	0.279639	0.196578	0.448907	0.327452	0.559625	0.591277
N_8	0.397105	0.407953	0.617466	0.479403	0.310321	0.558733	0.538898	0.602124	0.323031	0.52805	0.259804	0.436275	0.247267	0.591277	0.201072	0.480165	0.427787	0.281062	0.258532	0.512709	0.475672	0.610718	0.222767	0.416939	0.378586	0.501861	0.183869	0.571442	0.238109	0.44424	0.523557	0.318537	0.213471	0.341549	0.312183	0.469318	0.257943	0.505232	0.355574	0.484659	0.464824	0.475672	0.428309	0.29498	0.259804	0.487368	0.30402	0.575556	0.580429
N_80	0.368675	0.355314	0.505535	0.472386	0.302538	0.551154	0.469363	0.556689	0.313607	0.514983	0.264074	0.330964	0.190728	0.524431	0.184575	0.505535	0.372589	0.263113	0.290728	0.478811	0.446553	0.458579	0.341952	0.533879	0.307394	0.427657	0.230195	0.497707	0.326969	0.414298	0.501621	0.319142	0.271201	0.251858	0.387572	0.418209	0.340331	0.490728	0.364762	0.528345	0.533879	0.533879	0.27692	0.285263	0.226281	0.50286	0.361351	0.522386	0.551154
N_81	0.258539	0.245178	0.446553	0.464298	0.211298	0.524431	0.44264	0.511069	0.300246	0.474898	0.309694	0.317157	0.137868	0.492173	0.133421	0.465449	0.308073	0.296447	0.257394	0.470984	0.452088	0.458579	0.277436	0.520517	0.317157	0.41983	0.230195	0.484346	0.364762	0.428105	0.526052	0.3514	0.251675	0.238497	0.387572	0.353692	0.340331	0.490728	0.319142	0.514983	0.461536	0.493794	0.343587	0.298624	0.180661	0.494772	0.326868	0.514298	0.511069
N_82	0.425016	0.412072	0.557598	0.54056	0.252681	0.552237	0.473001	0.526348	0.300016	0.504251	0.242877	0.371443	0.286884	0.526348	0.340419	0.53014	0.460057	0.26016	0.309694	0.482154	0.43796	0.476044	0.246669	0.463848	0.348633	0.419654	0.210057	0.487516	0.415863	0.41983	0.495098	0.255822	0.239643	0.356044	0.300016	0.566751	0.276348	0.461536	0.318322	0.46764	0.504251	0.495098	0.3514	0.263404	0.380822	0.492173	0.268832	0.575585	0.570542
N_83	0.355314	0.341952	0.492173	0.601675	0.279728	0.570051	0.469363	0.556689	0.3514	0.543327	0.338038	0.340728	0.224061	0.524431	0.245178	0.524431	0.423743	0.259069	0.386684	0.539414	0.474898	0.468342	0.370296	0.552775	0.32692	0.488259	0.304159	0.474898	0.378123	0.514298	0.562224	0.3514	0.280964	0.270755	0.332504	0.511069	0.275815	0.480964	0.360848	0.514983	0.562224	0.585034	0.310254	0.230195	0.3514	0.565482	0.341152	0.555719	0.537793
N_84	0.28297	0.250712	0.400933	0.483824	0.271901	0.465449	0.400933	0.452088	0.286884	0.469363	0.226281	0.25621	0.157394	0.452088	0.133421	0.484346	0.294711	0.25335	0.243587	0.433191	0.44264	0.397631	0.235729	0.465449	0.217157	0.410381	0.188489	0.465449	0.341952	0.404535	0.456001	0.300246	0.251675	0.238497	0.345865	0.359227	0.308073	0.447631	0.267987	0.469363	0.465449	0.41983	0.263113	0.266366	0.21292	0.504535	0.262086	0.467157	0.452088
N_85	0.41983	0.37421	0.556689	0.501675	0.279728	0.496086	0.404847	0.459915	0.235729	0.459915	0.222368	0.340728	0.257394	0.459915	0.323055	0.482725	0.456001	0.239543	0.243587	0.456001	0.391485	0.501675	0.231816	0.404847	0.350491	0.372589	0.156231	0.433191	0.410381	0.371201	0.465449	0.21292	0.171201	0.325823	0.216833	0.556689	0.20185	0.371201	0.264074	0.40876	0.446553	0.446553	0.333824	0.17904	0.39702	0.432149	0.203221	0.522386	0.505535
N_86	0.393766	0.380822	0.401348	0.347012	0.364737	0.395987	0.379251	0.370098	0.268766	0.329695	0.255822	0.306926	0.39702	0.370098	0.415863	0.34264	0.366307	0.241264	0.309694	0.307598	0.294654	0.282495	0.327475	0.307598	0.251858	0.276348	0.348001	0.31296	0.259613	0.304159	0.357154	0.287072	0.368675	0.262294	0.28171	0.423445	0.401348	0.345865	0.305377	0.37389	0.360945	0.401348	0.267987	0.307598	0.362516	0.330883	0.282639	0.395399	0.414292
N_87	0.230195	0.216833	0.376502	0.478105	0.311986	0.473277	0.437105	0.459915	0.364762	0.456001	0.383658	0.274061	0.157394	0.441018	0.171213	0.469363	0.340331	0.372876	0.343587	0.452088	0.497707	0.391912	0.406468	0.575585	0.274061	0.465449	0.326969	0.465449	0.382037	0.480964	0.465449	0.429278	0.347631	0.24241	0.474898	0.275815	0.427657	0.471201	0.332504	0.592861	0.44264	0.465449	0.267157	0.382037	0.203471	0.508579	0.331052	0.408579	0.441018
N_88	0.355314	0.341952	0.524431	0.491912	0.302538	0.551154	0.469363	0.556689	0.300246	0.533879	0.296332	0.330964	0.17692	0.524431	0.171213	0.492173	0.359227	0.282639	0.27692	0.497707	0.465449	0.458579	0.341952	0.533879	0.307394	0.446553	0.230195	0.516604	0.345865	0.447631	0.520517	0.3514	0.271201	0.251858	0.387572	0.404847	0.340331	0.490728	0.3514	0.528345	0.520517	0.520517	0.310254	0.285263	0.245178	0.522386	0.361351	0.541912	0.537793
N_89	0.353363	0.371669	0.379251	0.236876	0.454695	0.324334	0.294654	0.28014	0.259613	0.263404	0.296225	0.352546	0.359227	0.28014	0.37546	0.263404	0.213848	0.231816	0.245178	0.241307	0.210057	0.250237	0.318322	0.285501	0.293565	0.191751	0.357154	0.228363	0.331266	0.207385	0.259613	0.296225	0.400933	0.302697	0.309169	0.245098	0.441751	0.239643	0.309169	0.289292	0.263404	0.272557	0.332504	0.379251	0.277919	0.234108	0.302166	0.317521	0.31139
N_9	0.274463	0.258532	0.487368	0.390294	0.288462	0.437642	0.432975	0.383249	0.285728	0.417044	0.407712	0.265442	0.257157	0.410445	0.269797	0.39918	0.471437	0.380515	0.257157	0.401113	0.478036	0.446863	0.412378	0.509898	0.277763	0.428309	0.340121	0.439574	0.378583	0.445442	0.356052	0.335455	0.26201	0.250566	0.412378	0.394514	0.39918	0.428309	0.247267	0.553026	0.389848	0.356052	0.268873	0.328856	0.319524	0.438579	0.275021	0.398579	0.437642
N_90	0.253005	0.220747	0.277436	0.35621	0.254626	0.355314	0.273522	0.341952	0.211298	0.319142	0.137334	0.230964	0.22978	0.341952	0.235729	0.393106	0.254626	0.132149	0.218342	0.296332	0.258539	0.30335	0.169592	0.313607	0.225245	0.245178	0.203471	0.296332	0.262453	0.25335	0.389193	0.17904	0.257394	0.2196	0.20185	0.345865	0.267987	0.315973	0.230195	0.313607	0.3514	0.402554	0.204535	0.207385	0.226281	0.35335	0.207404	0.372876	0.355314
N_91	0.338038	0.338038	0.520517	0.421201	0.262453	0.533879	0.446553	0.507156	0.258539	0.488259	0.21292	0.32692	0.190728	0.507156	0.184575	0.456001	0.336417	0.22978	0.200491	0.465449	0.414295	0.454535	0.21292	0.465449	0.25621	0.395399	0.146782	0.484346	0.290797	0.322386	0.456001	0.264074	0.194772	0.247945	0.309694	0.404847	0.285263	0.457394	0.286884	0.446553	0.474898	0.452088	0.310254	0.239643	0.21292	0.432149	0.237703	0.541912	0.552775
N_92	0.424061	0.37692	0.585008	0.508874	0.279289	0.522386	0.428105	0.465482	0.263113	0.494772	0.249306	0.362577	0.26627	0.465482	0.333824	0.498816	0.461438	0.268003	0.272186	0.471201	0.424061	0.508874	0.249306	0.437868	0.372676	0.404535	0.180964	0.447631	0.433824	0.404201	0.471201	0.239543	0.197304	0.346447	0.243587	0.594772	0.228105	0.384001	0.282639	0.432149	0.461438	0.461438	0.365535	0.204535	0.410254	0.45715	0.231399	0.560599	0.532149
N_93	0.209006	0.209006	0.406468	0.436684	0.258539	0.433191	0.391485	0.41983	0.286884	0.423743	0.286884	0.246447	0.0988155	0.387572	0.0956279	0.461536	0.243557	0.259069	0.243587	0.400933	0.406468	0.350491	0.296332	0.484346	0.222876	0.387572	0.216833	0.400933	0.347486	0.394772	0.452088	0.324676	0.247631	0.19679	0.3514	0.275815	0.323055	0.404535	0.286884	0.474898	0.410381	0.433191	0.239543	0.271901	0.152317	0.467157	0.27637	0.414298	0.41983
N_94	0.31296	0.268766	0.383042	0.443786	0.270987	0.565181	0.485945	0.539292	0.300016	0.454695	0.287072	0.417062	0.267987	0.539292	0.259613	0.548445	0.473001	0.30578	0.309694	0.450904	0.419654	0.54056	0.309169	0.463848	0.394252	0.401348	0.254251	0.46921	0.272557	0.433191	0.544654	0.349572	0.336417	0.368988	0.37546	0.485945	0.401348	0.507156	0.318322	0.511834	0.473001	0.544654	0.39702	0.307598	0.331266	0.473277	0.315973	0.556689	0.552237
N_95	0.27692	0.263113	0.471201	0.608139	0.341912	0.479289	0.480964	0.465482	0.37692	0.537868	0.372876	0.234745	0.142622	0.432149	0.157394	0.561438	0.314298	0.341152	0.355435	0.514298	0.547631	0.36676	0.382639	0.618342	0.190163	0.528105	0.290728	0.500491	0.45335	0.532032	0.533824	0.410254	0.315036	0.222876	0.433824	0.351675	0.371201	0.48745	0.339543	0.608579	0.537868	0.537868	0.237703	0.328105	0.220017	0.605181	0.338542	0.47735	0.465482
N_96	0.272557	0.290863	0.517195	0.439872	0.160501	0.485945	0.46921	0.473001	0.272557	0.401348	0.309169	0.251858	0.123972	0.454695	0.151348	0.401348	0.320542	0.245178	0.249091	0.428807	0.410501	0.388718	0.287072	0.473001	0.238497	0.379251	0.213848	0.410501	0.34421	0.423743	0.447113	0.296225	0.165679	0.177697	0.290863	0.364737	0.235945	0.465449	0.309169	0.508042	0.419654	0.460057	0.258539	0.204695	0.178807	0.404847	0.259069	0.437105	0.485945
N_97	0.471891	0.458947	0.385723	0.305305	0.492417	0.380362	0.363626	0.354473	0.346891	0.31407	0.302697	0.343098	0.477665	0.354473	0.493988	0.34532	0.350682	0.289651	0.358081	0.310279	0.279029	0.240789	0.3431	0.291973	0.255772	0.260723	0.394876	0.297335	0.337738	0.255772	0.359835	0.333947	0.44932	0.297335	0.328585	0.37657	0.448223	0.329736	0.383502	0.358265	0.363626	0.404029	0.348633	0.385723	0.378141	0.314754	0.332639	0.37927	0.398667
N_98	0.380822	0.367877	0.526348	0.508302	0.208487	0.508042	0.441751	0.482154	0.268766	0.473001	0.242877	0.325823	0.241264	0.482154	0.296225	0.49889	0.415863	0.241264	0.277436	0.450904	0.419654	0.430424	0.233725	0.450904	0.303013	0.401348	0.178807	0.456266	0.397557	0.400933	0.476792	0.237516	0.207385	0.31185	0.268766	0.522557	0.245098	0.429278	0.287072	0.454695	0.473001	0.482154	0.319142	0.21921	0.349572	0.473277	0.235499	0.543327	0.526348
N_99	0.31296	0.300016	0.289292	0.269134	0.315181	0.177237	0.142195	0.164292	0.237516	0.191751	0.305377	0.24241	0.39702	0.133042	0.465419	0.24889	0.285501	0.26016	0.277436	0.18796	0.15671	0.17236	0.309169	0.182598	0.316375	0.138404	0.397557	0.15671	0.460057	0.226281	0.245098	0.206266	0.336417	0.231044	0.237516	0.316751	0.351792	0.152317	0.237516	0.18639	0.210057	0.245098	0.254626	0.325904	0.412072	0.234108	0.282639	0.20185	0.177237
XX_2	0.207376	0.225682	0.214959	0.263599	0.371209	0.0274587	0.117417	0.0457646	0.243988	0.0861675	0.31185	0.191256	0.320288	0.0457646	0.391085	0.224112	0.211167	0.247945	0.284117	0.0823762	0.144876	0.153463	0.333947	0.207376	0.297478	0.15782	0.404029	0.0823762	0.448223	0.232962	0.15782	0.231044	0.361994	0.275238	0.243988	0.179917	0.37657	0.0944817	0.181488	0.192862	0.104473	0.15782	0.164532	0.363626	0.337738	0.189635	0.222876	0.0283445	0.00915291
Y805_145	0.247779	0.266085	0.255362	0.221893	0.411612	0.0678617	0.15782	0.0861675	0.284391	0.12657	0.352252	0.14955	0.361994	0.0861675	0.431488	0.264515	0.25157	0.289651	0.325823	0.122779	0.185279	0.111757	0.37435	0.247779	0.255772	0.198223	0.444432	0.122779	0.488626	0.274668	0.198223	0.271447	0.403701	0.234835	0.284391	0.22032	0.416973	0.136188	0.221891	0.233265	0.144876	0.198223	0.206239	0.404029	0.378141	0.231341	0.265973	0.0700507	0.0495558
Z_1	0.381932	0.368988	0.56407	0.392631	0.31407	0.62657	0.560279	0.582376	0.337738	0.529029	0.330155	0.403701	0.274668	0.59532	0.234835	0.492417	0.448223	0.312461	0.284117	0.506932	0.488626	0.521664	0.321002	0.475682	0.339184	0.457376	0.247779	0.538182	0.247779	0.458769	0.488626	0.37435	0.297478	0.337738	0.368988	0.479473	0.363626	0.513837	0.387294	0.554917	0.479473	0.475682	0.441493	0.319432	0.306488	0.466596	0.309069	0.601163	0.62657
Z_29	0.458769	0.445407	0.40208	0.139052	0.479957	0.318667	0.282495	0.305305	0.270755	0.204618	0.321909	0.378105	0.450491	0.337563	0.487113	0.153463	0.365908	0.331357	0.27978	0.232962	0.200704	0.339052	0.344719	0.214066	0.421201	0.214066	0.44932	0.232962	0.384804	0.174061	0.14955	0.303013	0.374061	0.329736	0.316375	0.301392	0.485492	0.191256	0.303013	0.263599	0.191256	0.14955	0.40335	0.47213	0.399787	0.115482	0.230562	0.248816	0.318667
Z_32	0.310279	0.297335	0.429917	0.531112	0.367417	0.367417	0.350682	0.372779	0.310279	0.40782	0.315641	0.232962	0.297478	0.354473	0.288182	0.389515	0.394876	0.251858	0.320288	0.385723	0.385723	0.337563	0.356044	0.416973	0.26522	0.385723	0.363626	0.372779	0.394876	0.417062	0.372779	0.315641	0.255772	0.234835	0.279029	0.389515	0.291973	0.361994	0.284391	0.389515	0.37657	0.354473	0.168446	0.260723	0.341529	0.443786	0.27978	0.347012	0.367417
Z_35	0.279029	0.297335	0.362056	0.337563	0.317862	0.317862	0.22032	0.304917	0.253141	0.31407	0.190641	0.329736	0.329736	0.286612	0.368988	0.37657	0.28282	0.173981	0.261307	0.279029	0.229473	0.337563	0.262294	0.260723	0.394252	0.198223	0.301126	0.291973	0.25157	0.269134	0.323223	0.203585	0.352546	0.328585	0.266085	0.34532	0.367417	0.214066	0.284391	0.246209	0.288182	0.310279	0.26522	0.354473	0.328585	0.295857	0.27978	0.328115	0.317862
Z_36	0.243967	0.228036	0.413745	0.590294	0.330223	0.479403	0.436275	0.402479	0.393147	0.562925	0.311558	0.305442	0.265442	0.429676	0.239301	0.621984	0.413745	0.335736	0.368873	0.497267	0.546993	0.446863	0.300293	0.513198	0.239301	0.535728	0.255232	0.486001	0.409078	0.517157	0.551659	0.327489	0.345442	0.365951	0.316224	0.501933	0.287095	0.493726	0.327489	0.517864	0.524463	0.540394	0.288873	0.243967	0.354686	0.64201	0.254188	0.550294	0.479403
z_48	0.407614	0.42651	0.405993	0.129289	0.457148	0.282495	0.31084	0.291944	0.19679	0.130653	0.280203	0.42692	0.430964	0.305305	0.435959	0.111757	0.347012	0.246447	0.20335	0.140101	0.107843	0.348816	0.321909	0.158998	0.460254	0.140101	0.42651	0.162911	0.291944	0.130964	0.0889471	0.261307	0.317157	0.358081	0.261307	0.259686	0.462682	0.197631	0.261307	0.208531	0.117292	0.107843	0.32692	0.417062	0.329736	0.0390524	0.240662	0.205719	0.295857
z_52	0.28803	0.306926	0.295857	0.227428	0.309219	0.102309	0.130653	0.121205	0.177894	0.117292	0.247945	0.26522	0.329736	0.102309	0.380891	0.144015	0.195169	0.199306	0.210152	0.113378	0.0944817	0.208531	0.251858	0.121205	0.340728	0.12674	0.343098	0.0944817	0.407614	0.158998	0.140101	0.145636	0.269134	0.24241	0.177894	0.227428	0.295857	0.087868	0.177894	0.125119	0.136188	0.140101	0.2196	0.301392	0.325823	0.153463	0.213113	0.121205	0.102309
Z_57	0.341529	0.359835	0.536612	0.337563	0.323223	0.541973	0.569432	0.541973	0.284391	0.43907	0.271447	0.380891	0.214066	0.554917	0.163182	0.47032	0.37657	0.270755	0.229049	0.435279	0.416973	0.51775	0.267655	0.435279	0.316375	0.448223	0.194432	0.461167	0.238626	0.384804	0.466529	0.315641	0.24241	0.315641	0.315641	0.40782	0.323223	0.504388	0.333947	0.50157	0.444432	0.466529	0.380891	0.279029	0.216529	0.411528	0.265973	0.521664	0.554917
Z_6	0.381932	0.368988	0.545765	0.438251	0.31407	0.56407	0.516085	0.519876	0.356044	0.541973	0.31185	0.339184	0.274668	0.53282	0.234835	0.541973	0.385723	0.280203	0.303013	0.488626	0.488626	0.457148	0.321002	0.506932	0.274668	0.457376	0.234835	0.519876	0.310279	0.458769	0.519876	0.3431	0.316375	0.306488	0.356044	0.510723	0.350682	0.500475	0.37435	0.523667	0.529029	0.506932	0.390339	0.288182	0.319432	0.531112	0.328595	0.582266	0.56407
z_62	0.367529	0.321909	0.453234	0.424889	0.259686	0.601163	0.487113	0.587801	0.316375	0.508302	0.238497	0.390339	0.261307	0.587801	0.229049	0.508302	0.435959	0.30335	0.284117	0.485492	0.453234	0.508302	0.215687	0.420976	0.350491	0.420976	0.191256	0.536646	0.306926	0.42651	0.504388	0.316375	0.278582	0.335271	0.348633	0.462682	0.31084	0.517157	0.354167	0.508302	0.462682	0.47213	0.422597	0.31084	0.284117	0.485492	0.295262	0.582266	0.601163
z_64	0.191256	0.210152	0.231341	0.382149	0.434338	0.166825	0.214066	0.204618	0.278582	0.259686	0.229049	0.254535	0.254535	0.185721	0.278582	0.37927	0.0794989	0.22692	0.254535	0.223514	0.269134	0.229289	0.210152	0.324202	0.274061	0.301392	0.291944	0.255772	0.375356	0.244772	0.343098	0.270755	0.401675	0.306926	0.306926	0.125119	0.40208	0.207394	0.232962	0.286409	0.246324	0.31084	0.207394	0.411528	0.177894	0.372386	0.240662	0.225245	0.166825
z_65	0.380891	0.335271	0.466596	0.429289	0.273047	0.614524	0.500475	0.587801	0.297478	0.508302	0.238497	0.42692	0.283824	0.601163	0.274668	0.521664	0.481578	0.30335	0.274061	0.485492	0.453234	0.548816	0.215687	0.420976	0.393587	0.420976	0.191256	0.536646	0.28803	0.421201	0.51775	0.316375	0.287868	0.390339	0.348633	0.508302	0.324202	0.517157	0.335271	0.508302	0.462682	0.485492	0.450491	0.31084	0.329736	0.482149	0.285244	0.615482	0.614524
Z_9	0.186494	0.186494	0.350272	0.400282	0.27451	0.360732	0.314558	0.325018	0.247462	0.344144	0.196954	0.241286	0.17806	0.335479	0.150779	0.371193	0.186494	0.186494	0.182553	0.31889	0.329351	0.347904	0.186494	0.371193	0.176033	0.283176	0.207415	0.344144	0.226541	0.300019	0.354605	0.243129	0.262982	0.201287	0.272716	0.26405	0.325018	0.339811	0.226541	0.375526	0.329351	0.325018	0.215097	0.289304	0.108938	0.367738	0.200839	0.352397	0.360732
z_93	0.225682	0.243988	0.47032	0.527198	0.202015	0.43907	0.466529	0.40782	0.337738	0.435279	0.37435	0.177894	0.158998	0.389515	0.234835	0.492417	0.385723	0.331357	0.348633	0.462738	0.506932	0.314754	0.333947	0.53282	0.177894	0.475682	0.279029	0.426126	0.422335	0.523285	0.506932	0.337738	0.246324	0.181488	0.368988	0.385723	0.264515	0.462682	0.293544	0.586167	0.453585	0.519876	0.229049	0.269876	0.243988	0.536646	0.289543	0.420976	0.43907
z_95	0.319432	0.306488	0.452015	0.457148	0.202015	0.420765	0.435279	0.40782	0.231044	0.385723	0.199794	0.339184	0.177894	0.420765	0.203585	0.448223	0.385723	0.215687	0.270755	0.363626	0.363626	0.457148	0.240197	0.363626	0.339184	0.394876	0.154029	0.363626	0.279029	0.375356	0.426126	0.231044	0.200704	0.337738	0.212738	0.479473	0.238626	0.352546	0.24935	0.411612	0.404029	0.444432	0.274668	0.176126	0.319432	0.40208	0.175736	0.453234	0.43907
Zhe11Fu	0.24935	0.267655	0.238626	0.140101	0.350682	0.0823762	0.135723	0.100682	0.150238	0.0183058	0.2181	0.247945	0.320288	0.118988	0.372779	0.135723	0.247779	0.164532	0.187342	0.0274587	0.0457646	0.210152	0.258502	0.113626	0.335271	0.0587087	0.341529	0.0457646	0.297335	0.117292	0.0770146	0.168544	0.278582	0.275238	0.181488	0.185279	0.350682	0.0755853	0.150238	0.135723	0.0366117	0.0953204	0.183429	0.319432	0.288182	0.0472408	0.170017	0.0472408	0.0823762
Zhe11Mu	0.361994	0.380891	0.350925	0.115671	0.40208	0.221893	0.236876	0.227428	0.155084	0.0700507	0.238497	0.384804	0.403701	0.259686	0.435959	0.0889471	0.33365	0.20335	0.187342	0.0983952	0.0661372	0.347012	0.280203	0.117292	0.440728	0.0794989	0.384804	0.117292	0.269134	0.117292	0.0661372	0.206239	0.297478	0.348633	0.2196	0.250237	0.407614	0.150491	0.206239	0.166825	0.0755853	0.0850335	0.306926	0.375356	0.329736	0.00944817	0.209069	0.157377	0.221893
Zhe3	0.31185	0.330155	0.301126	0.140101	0.444432	0.176126	0.203585	0.181488	0.163182	0.117417	0.2181	0.312461	0.347012	0.194432	0.354473	0.0915291	0.229473	0.19679	0.155084	0.0899587	0.0953204	0.236876	0.258502	0.144876	0.331357	0.12657	0.359835	0.12657	0.284391	0.0850335	0.0640704	0.2181	0.297478	0.275238	0.24935	0.166973	0.413182	0.12674	0.163182	0.154029	0.0861675	0.0457646	0.229049	0.381932	0.256932	0.0850335	0.189543	0.130653	0.176126
ZuHe12	0.289543	0.309069	0.278105	0.0950814	0.397631	0.135008	0.183824	0.154535	0.17978	0.0585786	0.222876	0.313811	0.352477	0.174061	0.383824	0.174061	0.250491	0.175879	0.175879	0.0585786	0.0683418	0.273411	0.265973	0.154535	0.386959	0.0821489	0.32692	0.087868	0.293587	0.100998	0.121201	0.17978	0.307894	0.336684	0.20335	0.187868	0.370017	0.131297	0.222876	0.168342	0.087868	0.164298	0.240662	0.330964	0.27978	0.0605986	0.224003	0.0950814	0.135008
ZuHe17	0.271447	0.258502	0.216529	0.17236	0.341529	0.166973	0.176126	0.154029	0.240197	0.0587087	0.302697	0.261307	0.375356	0.172335	0.426126	0.207376	0.301126	0.238497	0.261307	0.0861675	0.122779	0.223514	0.330155	0.216529	0.329736	0.0732233	0.413182	0.104473	0.356044	0.177894	0.154029	0.240197	0.352546	0.275238	0.266085	0.22032	0.422335	0.181808	0.240197	0.25157	0.108265	0.198223	0.225135	0.354473	0.297335	0.107843	0.246447	0.107843	0.166973
ZuHe2	0.332639	0.318832	0.307394	0.204446	0.474061	0.221201	0.164298	0.193587	0.22692	0.201675	0.25621	0.303711	0.405426	0.217157	0.391912	0.174061	0.244772	0.265045	0.180063	0.178105	0.174061	0.253212	0.265973	0.197631	0.30335	0.130964	0.374061	0.221201	0.35621	0.115281	0.164298	0.275736	0.35666	0.274061	0.30335	0.191912	0.464298	0.180063	0.22692	0.187868	0.154535	0.111438	0.289428	0.411438	0.293587	0.169963	0.243129	0.218729	0.230964
ZuHe21	0.276808	0.263864	0.234835	0.191256	0.359835	0.154029	0.163182	0.141085	0.227252	0.0770146	0.302697	0.247945	0.361994	0.159391	0.413182	0.212738	0.275238	0.225135	0.247945	0.0861675	0.122779	0.210152	0.330155	0.216529	0.316375	0.0732233	0.400238	0.104473	0.37435	0.191256	0.154029	0.240197	0.352546	0.275238	0.253141	0.225682	0.409391	0.168446	0.227252	0.238626	0.113626	0.185279	0.225135	0.341529	0.315641	0.12674	0.246447	0.107843	0.141085
ZuHe24	0.2196	0.206239	0.195169	0.282149	0.369821	0.0511544	0.0755853	0.056689	0.293565	0.140101	0.303013	0.154535	0.374061	0.056689	0.403701	0.301392	0.223514	0.27978	0.293587	0.12674	0.191256	0.115482	0.312461	0.236876	0.244772	0.140101	0.384804	0.155084	0.468217	0.221201	0.232962	0.261307	0.387868	0.24241	0.26522	0.185721	0.407614	0.140728	0.247945	0.199083	0.14955	0.223514	0.170017	0.35646	0.335271	0.248816	0.265045	0.101675	0.0700507
ZuHe5	0.330155	0.317211	0.306488	0.181808	0.381932	0.225682	0.216529	0.199794	0.231044	0.135723	0.330155	0.270755	0.384804	0.231044	0.404029	0.104473	0.279029	0.280203	0.2196	0.144876	0.181488	0.214066	0.326364	0.231044	0.280203	0.131932	0.422335	0.181488	0.365197	0.168446	0.113626	0.298905	0.329736	0.240197	0.293544	0.198223	0.444432	0.210152	0.231044	0.266085	0.117417	0.113626	0.266841	0.381932	0.293544	0.117292	0.222876	0.168446	0.225682
ZuHe9	0.295344	0.285244	0.214546	0.129859	0.407159	0.13548	0.14558	0.15568	0.175879	0.0706984	0.175879	0.320685	0.354605	0.175879	0.37686	0.169963	0.234745	0.1717	0.1717	0.0706984	0.0605986	0.278843	0.206179	0.100998	0.385986	0.0748818	0.297794	0.100998	0.279328	0.0732233	0.13548	0.175879	0.30843	0.34411	0.190163	0.184246	0.362577	0.104605	0.206179	0.13548	0.0807981	0.14558	0.259717	0.342377	0.279328	0.0732233	0.188908	0.108938	0.13548
[truncated: 231 more columns]

## Sheet: Supplementary Table S6
Supplementary Table S6 Genotype data of 23 core SNP markers for 280 eggplant materials
Sample_Name	qz_1_3	qz_1_47	qz_2_5	qz_2_10	qz_3_12	qz_3_40	qz_3_42	qz_4_6	qz_5_2	qz_5_18	qz_6_2	qz_6_4	qz_6_17	qz_7_17	qz_7_29	qz_8_2	qz_8_13	qz_9_2	qz_9_29	qz_10_1	qz_E10_1	qz_11_28	qz_12_1
535	G/G	C/C	A/A	A/G	A/A	A/A	C/C	T/T	G/G	T/T	G/A	G/G	A/A	G/G	T/C	A/A	?/?	G/G	A/A	T/T	G/G	A/A	A/A
548	C/C	G/G	G/G	A/G	C/G	A/A	C/C	G/G	G/G	A/A	G/A	G/G	A/A	A/A	C/C	A/A	A/A	G/G	A/A	T/T	G/G	A/A	C/C
565	G/G	C/C	A/A	A/G	C/G	A/A	C/C	G/G	G/G	T/A	G/A	G/G	A/A	G/G	C/C	A/T	A/A	G/G	A/A	C/C	G/G	G/G	C/C
567	G/G	C/C	G/G	A/G	C/G	T/A	C/G	G/G	G/G	T/T	G/A	G/G	A/A	G/G	C/C	A/T	A/A	G/G	A/G	C/C	G/G	G/A	C/C
573	G/G	C/C	A/G	G/G	C/G	A/A	C/C	G/G	G/G	T/A	G/A	G/G	A/A	G/G	C/C	A/T	A/A	G/G	A/A	C/C	G/G	G/G	A/C
574	C/G	C/G	A/A	A/G	C/G	A/A	C/C	T/G	G/A	T/A	G/A	G/C	A/A	G/G	C/C	A/T	A/A	G/G	A/G	T/C	G/G	A/A	A/A
575	G/G	C/C	A/A	A/G	C/G	A/A	C/C	T/G	G/G	A/A	G/A	G/G	A/A	G/G	T/C	A/T	A/A	G/G	A/A	T/T	G/G	G/A	A/C
576	C/G	C/G	A/A	A/G	C/G	T/A	C/G	T/G	G/A	T/T	G/A	G/C	T/A	G/A	T/C	A/T	A/A	A/G	G/G	C/C	G/G	A/A	A/C
579	C/G	C/G	G/G	A/G	A/A	A/A	C/C	G/G	G/G	A/A	G/A	G/C	A/A	G/A	C/C	A/T	?/?	G/G	A/A	C/C	G/G	G/G	C/C
580	C/C	G/G	A/A	G/G	C/G	A/A	C/G	T/G	G/A	T/A	G/A	G/C	T/A	A/A	C/C	A/T	?/?	G/G	A/A	T/C	G/G	G/A	C/C
583	G/G	C/C	A/G	G/G	C/G	A/A	C/C	G/G	G/A	T/A	G/A	G/G	A/A	G/G	C/C	A/T	A/A	G/G	A/A	C/C	G/G	G/G	C/C
585	C/C	G/G	A/A	G/G	C/G	T/A	C/G	T/G	G/A	T/T	G/A	G/C	T/A	A/A	C/C	A/T	G/G	A/G	A/A	T/C	G/G	G/A	C/C
588	G/G	C/C	A/A	A/G	C/G	A/A	C/C	T/G	G/G	A/A	G/A	C/C	A/A	G/G	C/C	A/A	G/G	G/G	A/G	T/T	G/G	A/A	A/A
590	G/G	C/C	A/A	G/G	C/G	A/A	C/G	G/G	G/A	T/T	G/A	G/C	T/T	A/A	C/C	A/T	G/G	G/G	A/A	C/C	G/G	G/A	C/C
591	C/G	C/G	A/A	A/G	C/G	T/A	C/C	T/G	G/A	T/A	G/A	G/C	T/A	G/A	T/C	A/T	A/A	G/G	A/G	C/C	?/?	A/A	A/C
594	C/G	C/G	A/A	A/G	C/G	A/A	C/C	T/G	G/A	T/T	G/A	G/C	T/A	G/G	C/C	A/T	?/?	G/G	A/G	T/C	G/G	A/A	A/A
595	G/G	C/C	A/A	A/G	C/G	A/A	C/C	T/G	G/G	T/A	G/A	G/G	A/A	G/G	T/C	A/A	A/A	G/G	A/A	T/C	G/G	G/A	A/C
596	G/G	C/C	A/A	A/G	C/G	T/A	C/C	T/G	G/A	T/A	G/A	G/G	A/A	G/G	T/C	A/T	A/A	G/G	A/G	T/C	G/G	A/A	A/C
597	G/G	C/C	G/G	A/G	A/A	A/A	C/C	G/G	G/A	A/A	G/A	G/C	A/A	A/A	C/C	A/A	?/?	G/G	A/A	C/C	G/G	G/G	C/C
599	C/G	C/G	A/A	A/G	C/G	T/A	C/G	G/G	G/A	T/T	G/A	G/C	T/T	G/A	C/C	A/T	A/A	A/G	G/G	T/C	G/G	A/A	A/C
601	G/G	C/C	A/A	A/G	C/G	T/A	C/C	T/G	G/A	T/A	G/A	G/G	A/A	G/G	C/C	A/T	A/A	A/A	G/G	T/C	G/G	A/A	A/C
602	C/G	C/G	G/G	A/G	A/A	A/A	C/C	G/G	?/?	A/A	G/A	C/C	T/A	A/A	C/C	A/T	G/G	A/G	A/A	C/C	G/G	G/G	A/C
604	G/G	C/C	G/G	A/G	C/G	A/A	C/C	T/G	G/G	T/A	G/A	G/G	A/A	G/G	T/C	A/T	A/A	G/G	A/G	T/C	G/G	A/A	A/C
605	C/C	G/G	A/A	A/G	C/G	A/A	C/G	T/G	G/A	T/T	G/A	G/C	T/T	G/A	C/C	A/T	A/A	A/G	A/G	C/C	G/G	A/A	A/C
606	G/G	C/C	A/A	G/G	C/G	T/A	C/C	T/G	G/A	A/A	G/A	G/G	A/A	G/G	T/C	A/T	A/A	G/G	A/A	T/C	G/G	G/A	A/C
607	C/G	C/G	A/A	A/G	C/G	A/A	C/C	T/T	G/A	T/T	G/A	C/C	A/A	A/A	T/C	A/T	A/A	A/A	A/G	T/T	A/A	A/A	A/A
608	G/G	C/C	A/A	A/G	C/G	T/A	C/G	T/G	G/A	T/T	G/A	G/C	T/A	G/G	T/C	A/T	?/?	G/G	A/G	T/C	G/G	A/A	A/A
609	G/G	C/C	A/A	A/G	C/G	A/A	C/C	T/T	G/G	A/A	G/A	G/G	A/A	G/G	T/C	A/A	G/G	G/G	A/G	T/C	G/G	G/A	A/A
610	C/G	C/G	A/A	A/G	C/G	T/A	C/C	T/G	G/A	T/A	G/A	G/G	T/A	G/G	T/C	A/T	A/A	G/G	A/G	C/C	G/G	A/A	A/C
611	C/C	G/G	A/A	A/G	C/G	T/A	C/C	T/G	G/A	A/A	G/A	G/C	T/A	G/G	C/C	A/T	?/?	G/G	A/G	T/C	G/G	A/A	A/C
612	C/G	C/G	G/G	A/G	A/A	A/A	C/C	G/G	G/A	A/A	G/A	C/C	A/A	G/A	C/C	A/T	G/G	G/G	A/A	T/C	G/G	G/A	C/C
613	C/G	C/G	A/A	A/G	C/G	T/T	C/C	T/G	G/A	A/A	G/A	G/G	T/A	G/G	C/C	A/T	A/A	A/G	A/G	C/C	G/G	A/A	A/C
614	G/G	C/C	A/A	A/G	C/G	A/A	C/G	T/G	G/A	T/T	G/A	G/C	T/A	A/A	C/C	A/T	G/G	G/G	A/A	T/T	G/G	G/G	C/C
615	C/C	G/G	A/A	A/G	C/G	T/T	C/C	T/G	G/A	A/A	G/A	G/C	T/T	G/G	C/C	A/T	A/A	A/G	A/G	C/C	G/G	A/A	C/C
616	G/G	C/C	A/A	G/G	C/G	A/A	C/G	T/G	G/A	T/A	G/A	G/G	A/A	G/G	C/C	A/T	A/A	G/G	A/G	C/C	?/?	G/A	A/C
617	C/G	C/G	A/A	A/G	C/G	A/A	C/C	G/G	G/A	T/A	G/A	G/C	A/A	G/G	C/C	A/T	A/A	G/G	A/G	T/C	G/G	G/A	A/A
619	G/G	C/C	A/A	A/G	C/G	T/T	C/C	G/G	G/A	T/T	G/A	G/G	A/A	G/G	C/C	A/T	A/A	G/G	G/G	C/C	G/G	A/A	A/C
620	G/G	C/C	A/A	A/G	C/G	A/A	C/C	T/G	G/G	T/A	G/A	G/G	A/A	G/G	C/C	A/A	A/A	G/G	A/G	T/T	G/G	G/A	A/C
621	G/G	C/C	A/A	A/G	C/G	A/A	C/C	T/G	G/G	T/A	G/A	G/G	A/A	G/G	C/C	A/A	G/G	G/G	G/G	T/C	G/G	G/A	A/A
622	C/G	C/G	A/G	A/G	C/G	T/A	C/C	T/G	G/A	A/A	G/A	G/C	A/A	G/A	T/C	A/T	?/?	G/G	A/A	C/C	G/G	G/G	C/C
623	C/C	G/G	A/G	A/G	C/G	T/T	C/C	T/G	G/A	A/A	G/A	G/C	T/A	G/G	C/C	A/T	A/A	A/G	A/A	C/C	G/G	A/A	A/C
624	C/G	C/G	A/A	G/G	C/G	A/A	C/G	T/G	G/A	T/T	G/A	C/C	T/T	A/A	T/C	A/T	G/G	G/G	A/A	T/T	G/G	G/A	C/C
625	G/G	C/C	A/A	A/G	C/G	A/A	C/C	T/T	G/G	A/A	G/A	G/G	A/A	G/G	T/C	A/T	?/?	G/G	A/G	T/T	G/G	A/A	A/A
626	C/G	C/G	A/A	A/G	C/G	T/A	C/G	T/G	G/A	A/A	G/A	G/G	T/A	G/A	C/C	A/T	?/?	A/G	A/G	T/C	G/G	G/A	A/A
627	G/G	C/C	A/A	A/G	C/G	A/A	C/C	T/G	G/G	A/A	G/A	G/G	A/A	G/G	T/C	A/T	?/?	G/G	A/A	T/C	G/G	G/G	C/C
628	G/G	C/C	A/A	A/G	C/G	A/A	C/C	G/G	G/G	T/A	G/A	G/G	A/A	G/G	C/C	A/T	A/A	G/G	A/A	C/C	G/G	G/G	C/C
629	G/G	C/C	A/A	A/G	C/G	A/A	C/C	T/T	G/G	A/A	G/A	G/G	A/A	G/G	T/C	A/A	G/G	G/G	A/A	T/C	G/G	G/A	A/A
2024_7	C/G	C/G	A/G	G/G	C/G	T/A	C/C	G/G	G/A	T/T	G/A	G/G	A/A	A/A	C/C	A/T	A/A	G/G	A/A	T/T	G/G	G/G	C/C
2024_8	C/G	C/G	G/G	G/G	C/G	T/A	C/G	G/G	G/A	T/T	G/A	G/G	A/A	G/A	C/C	A/T	A/A	A/G	A/A	T/T	G/G	G/G	C/C
2024_9	G/G	C/C	G/G	A/G	C/G	T/T	G/G	G/G	G/A	T/T	G/A	G/G	A/A	G/A	T/C	A/T	A/A	A/A	A/A	T/T	G/G	G/G	C/C
716_423	G/G	C/C	G/G	A/G	C/G	A/A	C/C	G/G	G/G	T/T	G/A	G/G	A/A	G/G	T/C	A/T	?/?	G/G	G/G	T/T	G/G	A/A	C/C
B_1	G/G	C/C	G/A	A/G	C/C	A/A	G/G	T/G	G/A	A/A	G/G	G/G	T/T	A/A	C/C	A/A	A/A	?/?	G/G	C/C	G/G	A/A	C/C
B_101	C/C	G/G	G/G	G/G	A/A	T/T	C/C	T/G	G/A	T/T	G/G	G/G	T/A	G/A	C/C	A/A	A/A	G/G	G/G	C/C	G/G	A/A	C/C
B_108	?/?	C/C	G/G	G/G	A/A	T/T	C/C	T/G	G/A	T/T	?/?	G/C	T/A	A/A	C/C	A/T	A/A	G/G	A/A	C/C	G/G	A/A	A/C
B_19	C/C	G/G	G/G	G/G	C/C	A/A	C/C	G/G	?/?	T/T	G/G	G/G	T/A	G/G	C/C	A/T	A/A	G/G	G/G	C/C	G/G	A/A	C/C
B_21	C/C	G/G	G/G	A/G	A/A	A/A	G/G	T/G	G/A	T/T	A/A	G/G	T/A	A/A	C/C	A/T	G/G	G/G	G/G	C/C	G/G	A/A	A/C
B_38	C/C	G/G	G/G	A/G	A/A	A/A	C/C	T/G	G/A	A/A	A/A	G/G	T/A	A/A	C/C	A/T	A/A	G/G	A/A	C/C	G/G	A/A	A/C
B_50	C/G	C/G	G/G	A/G	C/C	A/A	C/C	T/G	G/G	T/T	G/G	G/G	T/A	G/A	T/C	?/?	G/G	G/G	A/G	C/C	G/G	A/A	A/C
B_51	G/G	C/C	G/G	G/G	C/C	A/A	C/C	G/G	G/A	T/T	G/G	G/G	T/A	G/G	T/T	A/T	G/G	G/G	G/G	C/C	G/G	A/A	C/C
B_59	C/C	G/G	G/G	A/G	C/C	A/A	C/C	T/G	G/A	T/T	A/A	C/C	T/A	A/A	C/C	A/T	G/G	G/G	A/A	C/C	G/G	A/A	A/A
B_6	C/C	G/G	A/A	A/G	C/C	A/A	G/G	G/G	G/A	A/A	G/G	G/G	T/T	G/G	T/T	A/A	A/A	G/G	G/G	T/T	G/G	A/A	A/A
B_8	G/G	C/C	G/G	G/G	A/A	T/T	C/C	T/G	?/?	T/T	A/A	G/G	T/A	G/G	T/C	A/T	A/A	G/G	A/A	C/C	G/G	A/A	A/C
B_81	C/C	G/G	G/G	A/G	A/A	A/A	C/C	G/G	G/A	T/A	G/G	G/G	T/A	A/A	C/C	A/T	A/A	G/G	A/A	C/C	G/G	A/A	A/A
B_83	C/C	G/G	G/G	A/G	C/C	T/T	C/C	G/G	G/A	A/A	A/A	C/C	T/A	A/A	C/C	A/T	A/A	G/G	G/G	C/C	G/G	A/A	A/A
B_85	G/G	C/C	G/G	A/G	C/C	A/A	C/C	T/G	G/G	A/A	G/G	G/C	T/A	A/A	C/C	A/A	G/G	A/A	A/A	C/C	G/G	G/G	C/C
B_93	G/G	C/C	G/G	G/G	C/C	T/T	C/C	G/G	G/G	T/T	A/A	G/G	T/A	G/G	T/T	A/T	G/G	G/G	G/G	C/C	G/G	A/A	C/C
B_96	C/C	G/G	G/G	A/G	C/C	A/A	G/G	G/G	G/A	T/T	G/G	G/G	T/A	G/G	C/C	A/T	A/A	G/G	G/G	C/C	G/G	A/A	C/C
B_99	C/G	C/G	G/G	G/G	C/C	T/T	C/C	G/G	G/A	T/T	G/G	G/G	T/A	G/G	T/T	A/T	A/A	G/G	G/G	C/C	G/G	A/A	A/C
FQ_284	G/G	C/C	A/A	A/G	C/G	A/A	C/C	G/G	G/G	A/A	G/A	G/G	A/A	G/G	T/C	A/A	A/A	G/G	A/A	C/C	G/G	A/A	A/A
FQ_316	G/G	C/C	A/A	A/G	C/G	A/A	C/C	G/G	G/G	T/T	G/A	G/G	A/A	G/G	T/C	A/A	A/A	G/G	A/A	C/C	G/G	A/A	C/C
FQ_381	G/G	C/C	A/A	A/G	C/C	A/A	C/C	T/T	G/G	T/A	A/A	G/C	T/A	G/G	T/T	A/T	A/A	G/G	A/A	T/T	G/G	A/A	A/A
FuBen22	G/G	C/C	G/G	A/G	C/C	A/A	C/C	T/G	G/G	T/T	G/G	C/C	T/A	G/G	C/C	A/A	G/G	G/G	G/G	C/C	G/G	G/G	A/A
H_1	C/C	G/G	G/G	A/G	C/C	A/A	C/C	T/G	G/A	?/?	G/A	G/G	T/T	G/G	C/C	A/T	A/A	A/G	A/A	C/C	G/G	A/A	A/C
H_11	C/C	G/G	?/?	?/?	C/C	A/A	C/C	?/?	?/?	T/T	G/G	C/C	T/T	A/A	C/C	?/?	G/G	G/G	A/A	T/T	G/G	A/A	C/C
H_12	?/?	?/?	?/?	?/?	?/?	?/?	?/?	?/?	?/?	?/?	?/?	?/?	T/T	?/?	C/C	?/?	?/?	?/?	?/?	C/C	G/G	?/?	C/C
H_13	C/G	C/G	A/A	A/G	A/A	A/A	C/C	?/?	?/?	?/?	?/?	G/C	T/A	A/A	C/C	?/?	G/G	G/G	A/A	C/C	G/G	G/G	C/C
H_14	G/G	C/C	A/A	G/G	A/A	T/T	C/C	T/G	?/?	A/A	G/G	G/G	T/T	A/A	C/C	T/T	A/A	A/G	A/A	T/T	G/G	G/A	A/C
H_15	?/?	G/G	?/?	?/?	C/C	A/A	C/C	?/?	?/?	?/?	?/?	?/?	T/T	A/A	C/C	?/?	A/A	?/?	?/?	T/T	G/G	A/A	A/C
H_16	G/G	C/C	A/A	A/G	A/A	A/A	C/C	?/?	?/?	A/A	G/A	G/C	T/A	G/A	C/C	A/T	G/A	G/G	A/A	T/C	G/G	G/G	C/C
H_17	C/C	G/G	A/A	G/G	A/A	A/A	G/G	?/?	?/?	T/T	A/A	G/G	T/T	A/A	T/T	A/A	G/G	A/A	A/A	C/C	G/G	A/A	A/A
H_19	C/C	G/G	A/A	A/G	C/C	T/T	C/C	G/G	G/G	A/A	G/G	C/C	T/T	G/G	C/C	A/T	A/A	A/A	A/A	C/C	G/G	A/A	A/C
H_20	C/C	G/G	A/A	G/G	A/A	A/A	C/C	T/T	?/?	T/T	A/A	G/G	T/T	A/A	T/T	T/T	G/G	A/A	A/A	T/T	A/A	A/A	A/A
H_21	C/C	G/G	A/A	G/G	A/A	T/T	G/G	T/G	G/A	T/T	A/A	G/G	T/A	A/A	T/T	?/?	G/G	A/A	G/G	C/C	G/G	A/A	C/C
H_22	C/C	G/G	A/A	G/G	A/A	A/A	C/C	?/?	?/?	T/T	A/A	G/G	T/T	A/A	T/T	A/T	G/G	A/G	A/A	C/C	A/A	A/A	?/?
H_23	C/C	G/G	?/?	G/G	C/C	A/A	G/G	G/G	G/G	T/T	G/G	C/C	T/T	A/A	C/C	A/T	G/G	G/G	A/A	T/T	G/G	G/G	C/C
H_24	C/C	G/G	?/?	?/?	A/A	A/A	G/G	?/?	?/?	T/T	?/?	G/G	T/T	A/A	C/C	?/?	G/A	A/G	A/A	C/C	G/G	A/A	C/C
H_25	?/?	?/?	?/?	?/?	C/C	?/?	?/?	?/?	?/?	?/?	?/?	?/?	T/A	G/A	T/C	?/?	?/?	?/?	?/?	C/C	A/A	G/A	C/C
H_27	?/?	?/?	?/?	?/?	C/C	?/?	?/?	?/?	?/?	?/?	?/?	?/?	T/T	?/?	C/C	T/T	G/G	?/?	?/?	C/C	G/G	?/?	A/C
H_29	C/C	G/G	A/A	A/G	A/A	A/A	G/G	?/?	?/?	T/T	A/A	G/G	T/T	A/A	T/T	A/T	G/G	A/A	A/A	C/C	G/G	A/A	A/A
H_3	C/C	G/G	A/A	G/G	C/C	A/A	C/C	T/G	G/G	A/A	G/G	C/C	T/T	A/A	C/C	A/A	A/A	G/G	A/A	C/C	G/G	A/A	A/A
H_30	C/C	G/G	A/A	G/G	A/A	A/A	C/C	G/G	?/?	T/T	A/A	G/G	T/T	A/A	T/T	A/A	G/G	A/A	A/A	T/T	A/A	A/A	A/C
H_31	C/C	G/G	A/A	G/G	A/A	A/A	C/C	?/?	?/?	T/T	A/A	G/G	T/T	A/A	T/T	?/?	G/G	A/A	A/A	T/T	A/A	A/A	A/C
H_32	C/C	G/G	G/G	G/G	A/A	A/A	C/C	?/?	?/?	T/T	A/A	G/G	T/T	A/A	C/C	A/T	G/G	A/A	A/A	C/C	A/A	A/A	A/C
H_33	C/C	G/G	A/A	G/G	A/A	A/A	C/C	G/G	G/A	T/T	A/A	G/G	T/T	A/A	T/T	A/A	G/G	A/A	A/A	T/T	A/A	A/A	A/A
H_34	C/C	G/G	A/A	A/G	A/A	A/A	G/G	T/G	G/A	T/T	A/A	C/C	T/T	A/A	T/T	A/T	G/G	A/A	A/A	T/T	A/A	A/A	A/C
H_36	C/C	G/G	A/A	G/G	C/C	T/T	C/C	?/?	?/?	A/A	G/G	C/C	T/T	A/A	C/C	T/T	A/A	A/A	A/A	T/T	G/G	G/G	A/C
H_37	C/C	G/G	G/G	A/G	C/C	A/A	C/G	G/G	G/A	?/?	G/G	G/C	T/T	G/A	C/C	A/A	A/A	A/A	G/G	C/C	G/G	A/A	A/A
H_38	G/G	C/C	A/A	A/G	C/C	A/A	G/G	T/T	G/A	T/T	G/G	C/C	T/A	A/A	C/C	A/T	G/G	A/A	A/A	C/C	G/G	A/A	C/C
H_39	C/C	G/G	A/A	G/G	C/C	T/T	C/C	T/G	G/A	A/A	G/G	G/C	T/T	A/A	C/C	?/?	A/A	A/A	A/A	T/T	G/G	G/G	?/?
H_4	C/C	G/G	A/A	A/G	C/C	T/T	C/C	?/?	?/?	?/?	G/G	?/?	T/T	G/G	T/C	?/?	A/A	A/G	A/A	C/C	G/G	A/A	C/C
H_40	G/G	C/C	G/G	A/G	C/C	A/A	C/C	T/T	G/A	T/T	A/A	C/C	T/T	G/G	C/C	A/T	G/A	A/A	A/A	C/C	G/G	A/A	A/C
H_41	G/G	C/C	A/A	A/G	C/C	A/A	C/C	T/G	G/A	?/?	A/A	C/C	T/T	G/G	C/C	A/T	A/A	A/G	A/A	T/C	G/G	G/A	A/C
H_42	C/C	G/G	A/A	A/G	A/A	T/T	C/C	T/G	?/?	A/A	A/A	C/C	T/T	G/G	C/C	A/T	A/A	A/A	A/A	C/C	G/G	A/A	C/C
H_43	G/G	C/C	A/A	A/G	A/A	A/A	G/G	T/T	G/A	T/T	A/A	C/C	T/T	A/A	C/C	A/A	G/G	A/A	A/G	C/C	G/G	A/A	C/C
H_44	C/C	G/G	G/G	A/G	C/C	A/A	C/C	G/G	?/?	A/A	G/G	G/G	T/A	G/G	C/C	A/A	A/A	A/A	G/G	T/T	G/G	A/A	A/A
H_45	C/G	C/G	A/A	A/G	C/C	A/A	C/G	T/G	?/?	?/?	G/G	G/C	T/A	G/A	C/C	A/T	G/A	A/G	A/G	T/C	G/G	A/A	A/C
H_46	C/C	G/G	A/A	A/G	C/C	T/T	C/C	G/G	G/A	A/A	A/A	C/C	T/T	G/G	C/C	A/T	A/A	A/A	G/G	C/C	G/G	A/A	C/C
H_47	G/G	C/C	G/G	A/G	C/C	A/A	C/G	T/T	?/?	T/T	G/A	G/C	T/T	G/G	C/C	A/T	G/G	A/G	A/G	C/C	G/G	G/A	A/C
H_48	G/G	C/C	A/A	A/G	C/C	A/A	G/G	T/T	G/A	T/T	A/A	C/C	T/T	A/A	T/T	T/T	G/G	A/A	A/A	C/C	G/G	A/A	A/A
H_49	C/C	G/G	A/A	G/G	A/A	A/A	G/G	T/T	G/A	T/T	A/A	G/G	T/T	A/A	T/T	A/A	G/G	A/A	A/A	C/C	G/G	A/A	A/C
H_5	C/C	G/G	A/A	A/G	A/A	A/A	G/G	T/T	?/?	T/T	A/A	G/G	T/T	A/A	T/T	A/A	G/G	A/A	A/G	T/C	G/G	A/A	A/C
H_51	C/C	G/G	A/A	A/G	C/C	A/A	C/G	?/?	?/?	T/T	?/?	G/C	T/T	G/A	T/T	?/?	G/A	A/G	G/G	C/C	G/G	A/A	A/C
H_52	?/?	G/G	A/A	G/G	C/C	A/A	C/C	T/G	G/A	?/?	G/A	C/C	T/T	G/G	T/C	A/T	A/A	A/G	G/G	C/C	G/G	A/A	A/C
H_54	C/C	G/G	A/A	G/G	A/A	T/T	C/C	T/G	?/?	?/?	A/A	C/C	T/T	G/A	T/T	T/T	A/A	G/G	A/A	C/C	G/G	A/A	A/C
H_55	G/G	C/C	A/A	A/G	A/A	A/A	G/G	T/G	?/?	A/A	G/G	G/G	T/A	A/A	C/C	A/T	A/A	A/A	G/G	C/C	A/A	A/A	A/A
H_56	C/C	G/G	A/A	A/G	C/C	T/T	G/G	?/?	?/?	T/T	G/G	G/C	T/T	A/A	C/C	T/T	G/G	G/G	A/A	T/T	G/G	G/A	C/C
H_57	C/C	G/G	A/A	A/G	C/C	T/T	C/G	?/?	?/?	A/A	A/A	G/C	T/T	G/G	C/C	A/T	A/A	A/A	A/A	C/C	G/G	A/A	C/C
H_58	C/C	G/G	A/A	A/G	A/A	A/A	G/G	T/G	G/A	T/T	A/A	C/C	T/T	A/A	T/T	A/T	G/G	A/A	A/A	C/C	G/G	A/A	A/C
H_59	C/C	G/G	G/G	G/G	A/A	A/A	C/C	T/G	?/?	A/A	A/A	G/G	T/T	G/G	T/T	T/T	G/G	A/A	A/A	T/T	A/A	A/A	A/C
H_6	G/G	C/C	?/?	?/?	C/C	A/A	C/C	?/?	?/?	?/?	A/A	C/C	T/T	G/G	C/C	?/?	G/A	A/G	?/?	C/C	G/G	G/A	A/C
H_60	C/C	G/G	A/A	G/G	A/A	A/A	G/G	T/G	G/A	T/T	A/A	C/C	T/T	A/A	C/C	?/?	G/G	A/A	A/A	C/C	G/G	A/A	A/C
H_61	C/C	G/G	A/A	G/G	C/C	A/A	C/C	G/G	G/A	T/T	A/A	G/G	T/T	A/A	T/T	A/A	G/G	A/A	A/A	C/C	A/A	A/A	A/A
H_62	C/C	G/G	A/A	?/?	C/C	A/A	C/C	?/?	?/?	?/?	A/A	?/?	T/T	G/A	T/C	T/T	A/A	?/?	A/A	C/C	G/G	A/A	A/C
H_63	C/C	G/G	A/A	G/G	A/A	T/T	G/G	T/G	?/?	T/T	A/A	G/G	T/A	A/A	T/T	A/A	G/G	A/A	G/G	C/C	G/G	A/A	C/C
H_64	C/C	G/G	G/G	G/G	C/C	A/A	C/G	T/G	G/A	T/T	G/G	G/C	T/T	A/A	T/C	A/T	G/G	G/G	A/A	C/C	G/G	G/G	C/C
H_65	C/C	G/G	A/A	A/G	A/A	T/T	C/C	G/G	G/A	?/?	A/A	G/C	T/T	G/G	T/C	A/T	A/A	A/A	A/G	C/C	G/G	A/A	C/C
H_66	C/G	C/G	A/A	?/?	A/A	A/A	C/C	?/?	?/?	?/?	?/?	G/C	T/A	G/A	C/C	?/?	G/G	?/?	A/A	C/C	G/G	G/G	A/C
H_67	G/G	C/C	G/G	G/G	C/C	T/T	C/C	T/G	?/?	T/T	A/A	G/G	T/A	G/G	T/T	A/T	A/A	G/G	G/G	C/C	G/G	A/A	C/C
H_69	C/C	G/G	A/A	G/G	C/C	T/T	C/C	?/?	G/A	T/T	A/A	?/?	T/T	A/A	C/C	A/A	A/A	G/G	?/?	T/T	G/G	A/A	A/C
H_7	G/G	G/G	A/A	G/G	C/C	A/A	C/C	T/G	?/?	A/A	G/G	G/G	T/T	A/A	C/C	A/T	G/G	G/G	A/A	C/C	G/G	A/A	A/C
H_70	C/C	G/G	G/G	A/G	C/C	A/A	C/C	T/T	G/G	A/A	G/G	C/C	T/T	?/?	C/C	A/T	G/G	A/A	G/G	C/C	G/G	A/A	A/C
H_71	C/C	G/G	A/A	G/G	A/A	A/A	C/C	G/G	?/?	?/?	A/A	G/G	T/T	A/A	T/T	A/T	G/G	A/A	A/A	T/C	A/A	A/A	A/C
H_72	C/G	C/G	A/A	A/G	A/A	A/A	C/C	?/?	?/?	A/A	G/A	G/C	T/A	G/A	C/C	A/T	G/G	G/G	A/A	C/C	G/G	G/G	C/C
H_73	C/C	G/G	A/A	A/G	C/C	A/A	C/C	T/G	G/A	T/T	G/A	C/C	T/T	G/A	C/C	A/T	G/A	A/G	A/G	T/C	G/G	A/A	C/C
H_74	C/C	G/G	A/A	A/G	C/C	A/A	C/C	T/G	G/A	?/?	G/A	G/C	T/T	G/A	T/C	A/T	G/A	A/G	A/A	C/C	G/G	G/A	A/C
H_76	C/C	G/G	A/A	G/G	A/A	T/T	G/G	T/G	G/A	T/T	A/A	G/G	T/A	A/A	T/T	A/A	G/G	A/A	G/G	C/C	G/G	A/A	C/C
H_77	C/C	G/G	G/G	A/G	C/C	A/A	G/G	T/G	G/A	T/T	G/G	G/C	T/T	A/A	C/C	A/T	G/G	G/G	A/A	C/C	G/G	G/A	C/C
H_78	C/G	C/G	A/A	?/?	C/C	?/?	C/C	?/?	?/?	?/?	?/?	?/?	T/T	G/A	T/C	T/T	A/A	?/?	A/A	T/T	G/G	G/A	C/C
H_8	?/?	?/?	?/?	?/?	?/?	?/?	?/?	?/?	?/?	?/?	?/?	?/?	T/A	G/G	C/C	?/?	G/G	?/?	?/?	C/C	G/G	G/A	?/?
H_80	C/C	G/G	A/A	G/G	A/A	A/A	C/C	?/?	?/?	?/?	A/A	G/C	T/T	A/A	C/C	A/T	A/A	G/G	A/A	T/T	G/G	G/G	C/C
H_9	?/?	C/C	?/?	?/?	C/C	A/A	?/?	?/?	?/?	?/?	?/?	?/?	T/T	G/G	C/C	?/?	G/A	G/G	?/?	C/C	A/A	G/A	A/C
HangQie2010	G/G	C/C	A/A	A/G	C/G	A/A	C/C	T/T	G/G	A/A	G/A	G/G	A/A	G/G	T/C	A/T	G/G	G/G	A/A	T/T	?/?	A/A	A/A
HG_75	G/G	C/C	A/A	G/G	C/G	A/A	C/C	T/G	G/G	A/A	G/A	G/G	A/A	G/G	T/C	A/T	A/A	G/G	A/A	T/T	G/G	G/G	C/C
HuaQie	C/C	G/G	A/A	G/G	C/G	A/A	C/C	G/G	G/A	T/T	G/A	C/C	A/A	A/A	T/C	A/T	G/G	G/G	A/A	C/C	G/G	A/A	C/C
LX_222	G/G	C/C	A/A	G/G	A/A	A/A	C/C	G/G	G/G	T/T	G/A	G/G	A/A	G/G	C/C	A/T	A/A	G/G	A/A	C/C	G/G	A/A	A/A
Mu10	G/G	C/C	A/A	A/G	C/G	A/A	C/C	T/T	G/G	A/A	G/A	G/G	A/A	G/G	C/C	A/A	G/G	G/G	A/A	T/T	G/G	A/A	A/A
Mu3	G/G	C/C	A/A	A/G	C/G	A/A	C/C	T/T	G/A	A/A	G/A	G/G	A/A	G/G	T/C	A/A	G/G	G/G	G/G	T/T	G/G	A/A	A/A
N_1	C/C	G/G	G/G	A/G	A/A	A/A	C/C	T/G	G/G	A/A	G/G	?/?	T/T	?/?	C/C	A/A	A/A	A/A	A/A	C/C	G/G	A/A	A/A
N_10	?/?	C/C	A/A	A/G	C/A	T/T	G/G	?/?	?/?	?/?	?/?	?/?	T/A	?/?	C/C	?/?	?/?	A/A	A/A	T/T	A/A	A/A	?/?
N_101	G/G	C/C	A/A	A/G	C/A	A/A	G/G	T/T	A/A	T/T	G/G	C/C	A/A	A/A	C/C	A/T	G/G	A/A	A/A	C/C	G/G	A/A	C/C
N_102	G/G	C/C	A/A	A/G	C/A	A/A	C/C	?/?	G/A	T/A	G/A	G/G	T/A	G/G	C/C	A/A	G/A	A/G	?/?	T/C	?/?	A/A	A/C
N_103	C/G	C/G	G/G	A/G	C/A	A/A	C/C	G/G	G/G	A/A	G/G	C/C	T/T	A/A	T/T	A/T	G/G	A/A	G/G	T/T	A/A	A/A	C/C
N_105	G/G	C/C	A/A	A/G	C/A	T/A	C/C	T/G	G/A	A/A	G/G	C/C	T/T	G/G	C/C	A/A	G/G	A/A	G/G	C/C	G/G	A/A	A/A
N_106	G/G	C/C	A/A	A/G	C/A	A/A	G/G	T/G	A/A	T/T	G/A	C/C	A/A	A/A	C/C	A/T	G/G	A/A	A/G	C/C	G/G	A/A	A/C
N_108	G/G	C/C	A/A	A/G	C/A	A/A	G/G	T/G	A/A	T/T	G/A	C/C	A/A	A/A	C/C	A/T	G/G	A/A	A/G	C/C	G/G	A/A	A/C
N_109	G/G	C/C	A/A	A/G	C/A	A/A	G/G	T/G	A/A	T/T	G/A	C/C	A/A	A/A	C/C	A/T	G/G	A/A	A/G	C/C	A/G	A/A	A/C
N_11	?/?	?/?	G/G	G/G	A/A	A/A	C/C	?/?	?/?	T/T	?/?	?/?	T/T	?/?	C/C	?/?	G/G	G/G	G/G	?/?	A/A	A/A	?/?
N_110	G/G	C/C	A/A	A/G	C/A	A/A	G/G	T/G	G/A	T/T	A/A	C/C	T/T	A/A	T/T	A/A	G/G	A/A	A/A	C/C	G/G	A/A	C/C
N_111	G/G	C/C	A/A	A/G	C/A	A/A	G/G	T/T	A/A	T/T	A/A	?/?	T/A	?/?	T/T	A/A	G/G	A/A	A/A	C/C	G/G	A/A	A/A
N_112	C/C	G/G	G/G	A/G	C/A	A/A	C/G	T/G	G/G	A/A	G/G	G/G	T/T	?/?	C/C	A/A	G/G	A/A	A/G	C/C	A/G	A/A	A/C
N_113	G/G	C/C	G/G	G/G	A/A	A/A	C/C	?/?	?/?	T/T	A/A	?/?	T/T	G/G	C/C	A/A	G/A	G/G	A/A	T/T	G/G	A/A	A/A
N_114	G/G	C/C	A/A	A/G	C/A	T/T	C/C	T/G	G/G	A/A	G/G	?/?	T/T	?/?	C/C	A/A	A/A	A/A	A/A	C/C	A/G	G/G	A/A
N_115	G/G	C/C	A/A	A/G	C/A	A/A	G/G	T/T	?/?	T/T	A/A	?/?	T/T	?/?	T/T	A/A	G/G	A/A	A/A	C/C	A/G	A/A	A/A
N_116	G/G	?/?	A/A	A/G	C/A	A/A	G/G	T/T	A/A	T/T	A/A	?/?	T/T	?/?	T/T	A/A	G/G	A/A	A/A	C/C	G/G	A/A	A/A
N_12	?/?	G/G	A/A	G/G	A/A	A/A	G/G	T/G	?/?	T/T	?/?	?/?	T/T	?/?	T/T	?/?	G/G	?/?	A/A	C/C	A/A	A/A	A/A
N_13	C/C	G/G	?/?	A/G	A/A	A/A	G/G	T/G	A/A	T/T	A/A	G/G	T/T	A/A	T/T	A/A	G/G	A/A	G/G	T/T	G/G	A/A	A/A
N_14	C/G	C/G	A/A	G/G	A/A	A/A	G/G	T/T	G/A	T/T	A/A	G/G	T/T	A/A	C/C	?/?	G/G	A/G	A/A	C/C	G/G	A/A	A/A
N_15	C/C	G/G	A/A	A/G	A/A	A/A	C/C	T/G	A/A	T/T	A/A	G/G	T/T	A/A	T/T	A/A	G/G	A/A	A/A	C/C	G/G	A/A	A/A
N_16	C/C	G/G	A/A	A/G	A/A	A/A	C/C	T/G	A/A	T/T	A/A	G/G	T/T	A/A	T/T	A/A	G/G	A/A	G/G	T/T	G/G	A/A	A/A
N_17	C/C	G/G	A/A	A/G	A/A	A/A	G/G	T/G	A/A	T/T	A/A	G/G	T/T	A/A	C/C	A/T	G/G	A/A	A/A	T/T	G/G	A/A	A/A
N_18	C/C	G/G	A/A	G/G	A/A	A/A	C/C	T/G	A/A	T/T	A/A	G/G	T/T	A/A	T/T	A/A	G/G	A/A	A/A	T/T	G/G	A/A	A/A
N_19	C/C	G/G	A/A	G/G	A/A	A/A	C/C	G/G	A/A	T/T	A/A	G/G	T/T	A/A	T/T	A/A	G/G	A/A	A/A	T/T	A/A	A/A	A/A
N_2	G/G	C/C	G/G	A/G	C/A	A/A	C/C	T/G	?/?	A/A	G/G	?/?	T/T	G/G	C/C	?/?	G/G	G/G	G/G	T/C	G/G	G/A	A/A
N_20	C/C	G/G	A/A	G/G	A/A	A/A	C/C	G/G	A/A	T/T	A/A	G/G	T/T	A/A	T/T	A/A	G/G	A/A	A/A	T/T	A/A	A/A	A/A
N_21	C/C	G/G	A/A	G/G	A/A	A/A	C/C	G/G	A/A	T/T	A/A	G/G	T/T	A/A	T/T	A/A	G/G	A/A	A/A	T/T	A/A	A/A	A/A
N_22	C/C	G/G	A/A	G/G	A/A	A/A	C/C	G/G	G/A	T/T	A/A	G/G	T/T	A/A	T/T	A/T	G/G	A/A	A/A	C/C	A/A	A/A	A/A
N_23	C/C	G/G	A/A	A/G	A/A	A/A	C/C	T/G	A/A	A/A	A/A	G/G	T/T	G/G	T/T	A/A	G/G	G/G	G/G	C/C	G/G	A/A	A/A
N_24	G/G	C/C	A/A	G/G	C/A	A/A	C/C	T/G	A/A	A/A	G/G	G/G	T/A	A/A	C/C	A/T	G/G	A/A	G/G	C/C	G/G	A/A	A/A
N_25	C/C	G/G	A/A	G/G	A/A	A/A	C/C	T/T	?/?	T/T	A/A	G/G	T/T	A/A	T/T	A/A	G/G	A/A	A/A	T/T	A/A	A/A	A/A
N_26	C/C	G/G	A/A	G/G	A/A	A/A	C/C	?/?	G/A	T/T	A/A	G/G	T/T	A/A	T/T	A/A	G/G	A/A	A/A	T/T	A/A	A/A	A/A
N_27	C/C	G/G	A/A	G/G	A/A	A/A	C/C	T/G	G/A	T/T	A/A	G/G	T/T	A/A	T/T	A/A	G/G	A/A	A/A	T/T	A/A	A/A	A/A
N_28	C/C	G/G	G/G	A/G	A/A	A/A	C/C	T/G	G/A	T/T	A/A	G/G	A/A	A/A	T/T	A/T	A/A	A/A	G/G	C/C	G/G	A/A	A/A
N_29	C/C	G/G	A/A	G/G	A/A	A/A	C/C	?/?	A/A	T/T	A/A	G/G	T/T	A/A	T/T	A/A	G/G	A/A	A/A	T/T	A/G	A/A	A/A
N_3	G/G	C/C	A/A	G/G	C/A	A/A	C/C	?/?	?/?	A/A	G/G	?/?	T/A	?/?	C/C	?/?	G/G	A/A	G/G	C/C	A/G	A/A	A/A
N_30	C/C	G/G	G/G	A/G	A/A	A/A	C/C	T/G	G/G	A/A	G/G	G/G	T/T	G/G	C/C	A/T	A/A	A/A	G/G	C/C	A/A	A/A	?/?
N_31	C/C	G/G	A/A	A/G	A/A	A/A	G/G	T/G	A/A	T/T	A/A	G/G	T/T	A/A	T/C	A/A	G/G	A/A	A/G	T/T	A/G	A/A	A/A
N_32	C/C	?/?	A/A	G/G	?/?	T/T	G/G	G/G	?/?	?/?	G/G	C/C	A/A	?/?	C/C	T/T	A/A	G/G	A/A	?/?	A/A	?/?	?/?
N_33	C/C	G/G	A/A	A/G	A/A	A/A	G/G	T/G	A/A	T/T	A/A	G/G	T/T	A/A	C/C	A/T	A/A	A/A	G/G	T/T	G/G	A/A	A/A
N_34	C/C	G/G	A/A	G/G	A/A	A/A	C/C	T/G	A/A	T/T	G/G	C/C	A/A	A/A	C/C	A/A	G/G	A/A	G/G	C/C	G/G	A/A	A/A
N_35	C/G	C/G	A/A	G/G	C/A	T/A	C/C	G/G	G/A	T/A	A/A	G/G	T/A	A/A	C/C	A/T	G/G	A/G	A/G	C/C	G/G	A/A	A/A
N_36	C/C	G/G	G/G	G/G	A/A	A/A	C/C	T/T	G/G	T/T	G/G	G/G	T/T	A/A	C/C	A/T	G/G	G/G	G/G	T/T	A/A	A/A	A/A
N_37	C/C	G/G	G/G	A/G	C/A	A/A	C/C	G/G	A/A	A/A	G/G	C/C	T/T	G/G	C/C	A/T	G/G	A/G	A/A	C/C	G/G	G/G	A/A
N_38	C/C	G/G	G/G	G/G	C/A	A/A	C/C	G/G	A/A	T/A	G/G	G/G	A/A	A/A	C/C	A/T	G/G	G/G	?/?	C/C	A/A	G/G	A/A
N_39	C/C	G/G	G/G	A/G	A/A	A/A	C/C	G/G	?/?	T/T	G/A	C/C	A/A	A/A	C/C	A/T	G/G	A/A	A/A	C/C	G/G	G/G	A/A
N_4	G/G	C/C	A/A	?/?	C/A	A/A	C/C	T/G	?/?	A/A	A/A	?/?	T/T	G/G	T/T	A/T	G/A	G/G	A/A	T/C	G/G	G/A	A/A
N_40	C/C	G/G	G/G	G/G	A/A	A/A	C/C	T/G	A/A	T/A	G/G	G/C	A/A	G/G	T/T	A/A	G/G	G/G	G/G	C/C	G/G	G/G	C/C
N_41	C/G	C/G	?/?	A/G	A/A	A/A	C/C	G/G	A/A	T/A	G/G	G/G	A/A	A/A	C/C	A/T	G/G	G/G	A/G	C/C	G/G	A/A	A/C
N_42	G/G	C/C	A/A	G/G	A/A	A/A	C/C	G/G	A/A	A/A	G/G	G/G	A/A	?/?	T/T	A/A	A/A	G/G	A/A	C/C	G/G	A/A	C/C
N_43	?/?	C/G	G/G	G/G	C/C	?/?	G/G	G/G	?/?	?/?	G/G	C/C	A/A	G/G	C/C	?/?	G/A	G/G	A/A	T/T	A/G	?/?	?/?
N_44	C/C	G/G	?/?	A/G	A/A	T/T	C/C	T/G	G/A	T/T	G/G	C/C	T/T	G/G	T/C	A/T	G/A	G/G	A/A	T/C	A/G	G/G	A/A
N_45	C/C	G/G	A/A	A/G	A/A	A/A	G/G	T/G	G/A	T/T	A/A	C/C	T/T	G/G	T/T	A/A	A/A	A/A	A/A	T/T	A/G	A/A	A/A
N_46	C/C	?/?	A/A	G/G	?/?	T/T	G/G	G/G	?/?	?/?	G/G	C/C	A/A	G/G	C/C	T/T	A/A	G/G	A/A	?/?	A/A	?/?	?/?
N_47	?/?	G/G	G/G	?/?	?/?	A/A	?/?	?/?	?/?	?/?	?/?	?/?	T/T	?/?	?/?	?/?	?/?	G/G	G/G	?/?	?/?	?/?	?/?
N_48	C/C	G/G	A/A	G/G	A/A	A/A	C/C	G/G	A/A	T/T	A/A	G/G	T/T	A/A	T/T	A/A	G/G	A/A	A/A	T/T	A/A	A/A	A/A
N_49	C/C	G/G	?/?	G/G	?/?	T/T	G/G	G/G	?/?	T/T	G/G	C/C	A/A	G/G	C/C	T/T	G/G	G/G	A/A	?/?	A/A	?/?	?/?
N_5	C/C	G/G	G/G	A/G	A/A	A/A	C/C	?/?	?/?	A/A	G/G	?/?	T/T	?/?	C/C	A/A	A/A	A/A	A/A	C/C	G/G	A/A	A/A
N_51	?/?	?/?	A/A	?/?	?/?	?/?	?/?	?/?	?/?	?/?	?/?	?/?	T/T	?/?	?/?	?/?	?/?	G/G	A/A	?/?	?/?	?/?	?/?
N_52	G/G	G/G	G/G	G/G	C/A	T/T	C/C	T/G	G/A	A/A	G/G	C/C	T/T	G/G	T/T	A/A	G/G	A/A	G/G	T/T	G/G	A/A	A/A
N_53	C/C	G/G	A/A	G/G	A/A	A/A	C/C	T/G	G/A	T/A	A/A	C/C	?/?	A/A	C/C	A/T	G/G	A/A	A/A	T/T	A/G	A/A	A/A
N_54	C/C	G/G	A/A	A/G	A/A	A/A	C/C	T/G	G/G	A/A	A/A	C/C	T/T	?/?	T/C	A/T	G/A	A/A	A/G	T/T	A/A	A/A	A/A
N_55	C/C	C/G	A/A	G/G	?/?	T/T	G/G	G/G	?/?	?/?	G/G	C/C	A/A	?/?	C/C	T/T	A/A	G/G	A/A	?/?	A/A	?/?	C/C
N_56	C/C	G/G	G/G	A/G	C/A	A/A	C/C	T/T	A/A	T/T	G/A	C/C	A/A	A/A	T/T	A/T	G/G	G/G	A/A	C/C	G/G	A/A	C/C
N_57	C/C	G/G	?/?	G/G	?/?	T/T	G/G	G/G	?/?	?/?	G/G	C/C	A/A	G/G	C/C	T/T	A/A	G/G	A/A	?/?	A/A	A/A	?/?
N_58	C/C	G/G	G/G	A/G	C/A	A/A	G/G	G/G	A/A	T/T	G/G	G/G	T/T	A/A	T/T	A/A	A/A	A/A	G/G	C/C	G/G	A/A	A/A
N_59	C/C	G/G	G/G	G/G	C/A	A/A	G/G	G/G	G/A	A/A	G/G	C/C	T/A	A/A	C/C	A/T	G/G	G/G	A/A	T/T	G/G	G/G	C/C
N_6	C/C	G/G	A/A	A/G	C/A	T/T	G/G	?/?	?/?	T/T	?/?	?/?	A/A	G/G	C/C	?/?	G/G	A/G	A/G	T/T	A/A	A/A	C/C
N_60	C/C	G/G	G/G	A/G	A/A	A/A	C/C	T/G	A/A	A/A	G/A	G/G	T/T	?/?	T/C	A/A	G/A	G/G	G/G	T/C	G/G	A/A	A/A
N_61	C/G	C/G	G/G	G/G	C/A	A/A	C/C	T/G	G/A	A/A	G/G	C/C	T/T	A/A	C/C	A/T	G/G	G/G	A/A	T/T	G/G	A/A	C/C
N_62	C/C	G/G	G/G	G/G	C/A	A/A	G/G	?/?	A/A	T/T	G/G	C/C	T/A	A/A	C/C	A/T	G/G	G/G	A/A	C/C	G/G	G/G	C/C
N_63	G/G	C/C	G/G	A/G	A/A	A/A	C/C	T/G	A/A	A/A	G/G	C/C	A/A	G/G	C/C	A/A	G/G	G/G	A/A	C/C	G/G	G/G	A/A
N_64	C/C	G/G	A/A	G/G	?/?	T/T	G/G	G/G	?/?	?/?	G/G	C/C	A/A	G/G	C/C	T/T	A/A	G/G	A/A	?/?	A/A	?/?	?/?
N_65	G/G	C/C	G/G	G/G	C/A	A/A	C/G	T/G	G/A	T/T	G/G	G/C	T/T	A/A	C/C	A/T	G/G	G/G	A/A	T/T	?/?	A/A	C/C
N_66	C/C	G/G	G/G	A/A	C/A	A/A	C/C	G/G	A/A	T/T	A/A	G/G	T/T	A/A	C/C	A/T	A/A	G/G	A/A	C/C	G/G	A/A	?/?
N_67	G/G	C/C	G/G	G/G	C/A	A/A	G/G	T/T	G/G	A/A	G/G	C/C	T/T	A/A	C/C	A/T	G/G	G/G	A/A	T/T	G/G	G/G	C/C
N_68	C/C	G/G	G/G	A/G	C/A	A/A	G/G	G/G	A/A	T/T	A/A	G/C	T/T	A/A	C/C	A/T	G/A	G/G	A/A	C/C	G/G	A/A	A/A
N_69	C/C	G/G	G/G	G/G	C/A	A/A	C/C	T/G	G/A	T/T	G/G	G/C	T/T	A/A	T/T	A/T	G/G	G/G	A/G	C/C	G/G	G/G	A/C
N_7	C/C	G/G	A/A	A/G	C/A	T/T	G/G	?/?	?/?	A/A	A/A	?/?	A/A	?/?	C/C	?/?	G/G	A/A	A/A	T/T	A/A	A/A	C/C
N_70	C/C	G/G	G/G	A/G	C/A	A/A	C/C	G/G	A/A	A/A	A/A	G/G	A/A	G/G	T/T	A/T	A/A	G/G	G/G	C/C	G/G	A/A	C/C
N_71	C/C	G/G	G/G	A/G	C/A	A/A	G/G	?/?	A/A	A/A	G/G	G/G	T/T	G/G	C/C	A/A	A/A	G/G	G/G	C/C	G/G	A/A	A/A
N_72	C/C	G/G	G/G	A/G	C/A	A/A	G/G	G/G	G/A	T/T	G/G	C/C	A/A	A/A	C/C	A/T	G/G	G/G	A/A	C/C	G/G	A/A	C/C
N_73	C/C	G/G	G/G	G/G	C/A	A/A	G/G	G/G	G/A	T/T	G/G	C/C	T/T	A/A	C/C	A/T	G/G	G/G	A/A	T/T	G/G	G/G	C/C
N_74	C/C	G/G	?/?	A/G	C/A	A/A	C/G	T/T	G/A	T/T	G/A	G/C	T/T	A/A	C/C	A/T	G/G	G/G	A/A	T/T	G/G	G/A	A/A
N_75	C/G	C/G	G/G	G/G	C/A	A/A	C/G	T/T	G/G	A/A	G/G	C/C	T/T	A/A	C/C	A/T	G/G	G/G	A/A	T/T	G/G	A/A	C/C
N_76	C/C	G/G	G/G	A/G	C/A	A/A	G/G	G/G	A/A	T/A	A/A	G/G	T/T	A/A	T/C	A/A	A/A	G/G	A/G	C/C	G/G	A/A	A/A
N_77	C/C	G/G	G/G	A/G	C/A	A/A	G/G	G/G	A/A	T/A	G/G	G/C	T/T	A/A	T/C	A/A	A/A	A/G	G/G	C/C	G/G	?/?	?/?
N_78	C/C	G/G	G/G	G/G	C/A	A/A	G/G	G/G	G/A	T/T	G/G	C/C	T/T	A/A	C/C	A/T	G/G	G/G	A/A	T/T	G/G	?/?	?/?
N_79	C/C	G/G	G/G	G/G	C/A	A/A	C/C	T/T	A/A	T/T	G/G	?/?	T/T	?/?	C/C	A/T	G/G	G/G	?/?	T/T	G/G	A/A	?/?
N_8	C/C	G/G	A/A	A/G	C/A	A/A	C/C	?/?	?/?	T/T	G/G	?/?	T/T	?/?	C/C	?/?	G/G	A/A	G/G	T/T	A/A	A/A	C/C
N_80	C/C	G/G	G/G	A/G	C/A	A/A	G/G	T/T	A/A	T/T	G/A	C/C	A/A	A/A	T/T	A/T	G/G	G/G	A/A	C/C	G/G	A/A	C/C
N_81	C/C	G/G	G/G	G/G	C/A	A/A	G/G	G/G	G/A	T/T	G/G	G/C	T/A	A/A	C/C	A/T	G/G	G/G	A/A	T/T	G/G	A/A	C/C
N_82	C/C	G/G	G/G	A/G	C/A	A/A	G/G	G/G	A/A	A/A	A/A	G/G	T/T	A/A	T/T	A/A	A/A	G/G	G/G	C/C	G/G	A/A	A/A
N_83	C/C	G/G	G/G	A/G	C/A	T/T	G/G	?/?	A/A	A/A	G/G	C/C	A/A	A/A	C/C	A/T	G/A	G/G	A/A	C/C	A/A	A/A	C/C
N_84	C/C	G/G	G/G	A/G	C/A	A/A	G/G	G/G	G/A	T/T	G/A	G/C	T/A	A/A	T/C	A/T	G/G	A/G	?/?	C/C	G/G	G/A	A/C
N_85	C/C	G/G	G/G	A/G	C/A	A/A	G/G	T/G	A/A	A/A	G/G	G/G	T/T	G/G	C/C	A/T	A/A	G/G	G/G	C/C	G/G	A/A	A/A
N_86	G/G	G/G	G/G	A/G	C/A	A/A	C/C	T/G	A/A	A/A	A/A	C/C	A/A	A/A	T/T	A/A	A/A	A/A	A/A	C/C	G/G	A/A	A/A
N_87	C/C	G/G	G/G	A/G	C/A	A/A	G/G	T/T	G/A	T/T	G/G	C/C	A/A	A/A	C/C	A/T	G/G	G/G	A/A	T/T	G/G	G/G	C/C
N_88	C/C	G/G	G/G	A/G	C/A	A/A	G/G	T/T	A/A	T/T	G/G	C/C	A/A	A/A	C/C	A/T	G/G	G/G	A/A	C/C	G/G	A/A	C/C
N_89	G/G	C/C	G/G	G/G	C/A	A/A	C/C	T/T	A/A	T/A	G/A	G/C	T/T	A/A	C/C	A/T	G/A	G/G	A/A	C/C	G/G	A/A	A/A
N_9	C/C	G/G	G/G	A/G	C/A	A/A	C/C	T/T	?/?	T/T	?/?	?/?	A/A	G/G	C/C	?/?	G/G	G/G	A/A	T/T	?/?	G/G	A/A
N_90	C/G	C/G	G/G	A/G	C/A	T/A	G/G	G/G	G/A	T/A	G/A	G/C	T/A	A/A	T/T	A/T	A/A	A/G	A/A	C/C	G/G	A/A	A/C
N_91	C/C	G/G	G/G	A/G	C/A	A/A	C/G	?/?	A/A	T/T	G/G	G/C	T/T	A/A	T/C	A/T	G/G	G/G	A/G	T/C	G/G	A/A	A/A
N_92	C/C	G/G	G/G	G/G	C/A	A/A	G/G	?/?	A/A	A/A	G/G	G/G	T/T	G/G	C/C	A/A	A/A	G/G	G/G	C/C	G/G	A/A	A/A
N_93	?/?	G/G	G/G	G/G	C/A	A/A	C/G	T/G	A/A	T/T	G/G	G/C	T/A	A/A	C/C	A/T	G/G	G/G	A/A	T/C	G/G	G/A	C/C
N_94	C/C	G/G	G/G	A/G	C/A	A/A	G/G	G/G	A/A	T/T	G/G	G/G	A/A	A/A	T/T	A/T	A/A	A/A	A/A	T/T	G/G	A/A	A/A
N_95	C/C	G/G	G/G	G/G	C/A	A/A	G/G	?/?	A/A	T/A	G/G	C/C	T/A	A/A	C/C	A/T	G/G	G/G	A/A	C/C	G/G	G/G	C/C
N_96	C/C	G/G	G/G	G/G	C/A	A/A	C/C	T/G	G/A	A/A	G/G	G/C	T/T	A/A	C/C	A/T	G/G	G/G	A/A	T/T	G/G	A/A	C/C
N_97	G/G	C/C	G/G	A/G	A/A	A/A	C/C	T/G	A/A	A/A	A/A	C/C	T/T	A/A	T/T	A/T	A/A	A/A	A/A	C/C	G/G	A/A	A/A
N_98	C/C	G/G	G/G	A/G	C/A	A/A	G/G	G/G	A/A	A/A	G/G	G/G	T/T	A/A	T/C	A/A	A/A	G/G	A/G	C/C	G/G	A/A	A/A
N_99	G/G	C/C	G/G	A/G	C/A	A/A	C/C	G/G	A/A	A/A	A/A	G/G	A/A	G/G	C/C	A/T	A/A	G/G	A/A	C/C	G/G	A/A	C/C
XX_2	G/G	C/C	A/A	A/G	C/G	A/A	C/C	G/G	G/G	A/A	G/A	G/G	A/A	G/G	C/C	A/T	A/A	G/G	A/A	C/C	G/G	G/G	C/C
Y805_145	G/G	C/C	A/A	A/G	A/A	A/A	C/C	G/G	G/G	A/A	G/A	G/G	A/A	G/G	C/C	A/T	A/A	G/G	A/A	C/C	G/G	G/G	C/C
Z_1	C/C	G/G	G/G	G/G	A/A	A/A	C/C	T/T	G/A	T/T	G/A	G/G	T/T	A/A	C/C	A/A	G/G	A/A	A/G	T/T	A/A	A/A	A/A
Z_29	G/G	C/C	A/A	A/G	A/A	A/A	G/G	T/T	G/G	A/A	G/A	G/G	A/A	G/G	C/C	A/T	G/G	G/G	G/G	T/T	?/?	A/A	A/A
Z_32	C/C	G/G	G/G	A/G	C/G	T/T	C/C	T/G	G/A	A/A	G/A	C/C	A/A	G/G	C/C	A/A	G/G	G/G	G/G	C/C	A/A	G/G	C/C
Z_35	G/G	G/G	G/G	A/G	C/G	A/A	C/C	T/T	G/A	T/T	G/A	G/G	A/A	A/A	T/C	A/T	A/A	G/G	G/G	C/C	A/A	A/A	C/C
Z_36	C/C	C/G	G/G	G/G	?/?	T/T	C/C	?/?	?/?	T/T	?/?	?/?	T/T	A/A	C/C	A/A	A/A	A/A	A/A	C/C	G/G	G/G	A/A
z_48	G/G	C/C	A/A	?/?	C/G	A/A	C/C	T/T	G/A	A/A	G/A	G/G	A/A	G/G	T/C	A/A	G/G	G/G	G/G	T/T	G/G	A/A	A/A
z_52	G/G	C/C	A/A	A/G	C/G	A/A	C/C	G/G	G/A	A/A	G/A	G/G	A/A	G/G	C/C	A/T	?/?	G/G	A/A	C/C	G/G	A/A	C/C
Z_57	C/C	G/G	A/A	G/G	A/A	A/A	C/C	T/G	G/A	T/T	G/A	G/G	T/T	A/A	T/C	A/T	G/G	A/A	A/A	T/T	G/G	A/A	A/A
Z_6	C/C	G/G	G/G	G/G	A/A	A/A	C/C	G/G	G/A	T/T	G/A	G/G	T/T	A/A	T/C	A/A	G/G	A/A	A/A	C/C	A/A	A/A	A/A
z_62	C/C	G/G	G/G	A/G	A/A	A/A	G/G	T/G	G/A	T/T	G/A	G/G	T/T	A/A	T/C	A/A	?/?	A/A	G/G	T/T	G/G	A/A	A/C
z_64	G/G	C/C	A/A	A/G	C/G	A/A	G/G	G/G	G/A	T/T	G/A	G/C	T/T	A/A	C/C	A/T	A/A	G/G	A/A	C/C	G/G	G/G	C/C
z_65	C/C	G/G	G/G	A/G	A/A	A/A	G/G	T/G	G/A	T/T	G/A	G/G	T/T	A/A	T/C	A/A	A/A	A/A	G/G	T/T	G/G	A/A	A/A
Z_9	C/G	G/G	G/G	G/G	C/G	A/A	C/C	G/G	?/?	T/T	?/?	?/?	T/T	A/A	T/C	A/T	G/G	A/G	A/G	T/C	?/?	G/A	A/C
z_93	C/C	G/G	G/G	G/G	A/A	A/A	C/C	T/G	G/A	A/A	G/A	C/C	T/T	A/A	C/C	A/T	A/A	G/G	A/A	T/T	G/G	G/G	C/C
z_95	C/C	G/G	A/A	G/G	C/G	A/A	G/G	G/G	G/A	A/A	G/A	G/G	A/A	A/A	T/C	A/A	A/A	A/A	A/A	C/C	G/G	A/A	A/A
Zhe11Fu	G/G	C/C	A/A	A/G	C/G	A/A	C/C	T/G	G/G	A/A	G/A	G/G	A/A	G/G	T/C	A/T	A/A	G/G	A/G	T/C	G/G	G/A	A/C
Zhe11Mu	G/G	C/C	A/A	A/G	C/G	A/A	C/C	T/T	G/G	A/A	G/A	G/G	A/A	G/G	T/C	A/T	?/?	G/G	G/G	T/T	G/G	A/A	A/A
Zhe3	G/G	C/C	A/A	A/G	C/G	A/A	C/C	T/G	G/A	T/A	G/A	G/C	A/A	G/G	T/C	A/A	G/G	G/G	G/G	T/C	G/G	G/A	A/A
ZuHe12	G/G	C/C	A/A	A/G	C/C	A/A	C/C	T/T	G/G	?/?	A/A	G/G	T/A	G/G	T/C	A/T	A/A	G/G	A/A	T/C	G/G	?/?	A/C
ZuHe17	G/G	C/C	G/G	A/G	C/C	A/A	C/C	T/G	G/G	A/A	G/A	G/G	T/A	G/G	T/T	A/T	A/A	G/G	A/A	T/T	G/G	G/A	A/C
ZuHe2	G/G	C/C	G/G	A/G	C/C	A/A	C/C	T/G	?/?	T/T	G/G	G/C	T/A	G/G	C/C	A/T	G/G	G/G	G/G	T/C	G/G	G/A	A/A
ZuHe21	G/G	C/C	G/G	A/G	C/C	A/A	C/C	T/G	G/G	A/A	A/A	G/G	T/A	G/G	T/C	A/T	A/A	G/G	A/A	T/C	G/G	G/A	A/C
ZuHe24	G/G	C/C	G/G	A/G	C/C	A/A	C/C	G/G	G/G	?/?	G/A	G/G	T/A	G/G	C/C	A/T	A/A	G/G	A/A	C/C	G/G	G/G	C/C
ZuHe5	G/G	C/C	G/G	A/G	C/C	A/A	C/C	T/G	G/G	A/A	G/G	G/C	T/A	G/G	C/C	A/A	G/G	G/G	A/G	T/T	G/G	G/A	A/A
ZuHe9	G/G	C/C	A/A	A/G	C/C	A/A	C/G	T/G	G/G	?/?	A/A	G/G	T/A	G/G	T/C	A/T	A/A	?/?	A/G	T/C	G/G	?/?	A/C

## Sheet: Supplementary Table S7
Supplementary Table S7 core germplasm typing results of 56 eggplant
Sample_Name	qz_1_3	qz_1_47	qz_2_5	qz_2_10	qz_3_12	qz_3_40	qz_3_42	qz_4_6	qz_5_2	qz_5_18	qz_6_2	qz_6_4	qz_6_17	qz_7_17	qz_7_29	qz_8_2	qz_8_13	qz_9_2	qz_9_29	qz_10_1	qz_E10_1	qz_11_28	qz_12_1
579	C/G	C/G	G/G	A/G	A/A	A/A	C/C	G/G	G/G	A/A	G/A	G/C	A/A	G/A	C/C	A/T	?/?	G/G	A/A	C/C	G/G	G/G	C/C
607	C/G	C/G	A/A	A/G	C/G	A/A	C/C	T/T	G/A	T/T	G/A	C/C	A/A	A/A	T/C	A/T	A/A	A/A	A/G	T/T	A/A	A/A	A/A
626	C/G	C/G	A/A	A/G	C/G	T/A	C/G	T/G	G/A	A/A	G/A	G/G	T/A	G/A	C/C	A/T	?/?	A/G	A/G	T/C	G/G	G/A	A/A
2024_9	G/G	C/C	G/G	A/G	C/G	T/T	G/G	G/G	G/A	T/T	G/A	G/G	A/A	G/A	T/C	A/T	A/A	A/A	A/A	T/T	G/G	G/G	C/C
B_1	G/G	C/C	G/A	A/G	C/C	A/A	G/G	T/G	G/A	A/A	G/G	G/G	T/T	A/A	C/C	A/A	A/A	?/?	G/G	C/C	G/G	A/A	C/C
B_108	?/?	C/C	G/G	G/G	A/A	T/T	C/C	T/G	G/A	T/T	?/?	G/C	T/A	A/A	C/C	A/T	A/A	G/G	A/A	C/C	G/G	A/A	A/C
B_50	C/G	C/G	G/G	A/G	C/C	A/A	C/C	T/G	G/G	T/T	G/G	G/G	T/A	G/A	T/C	?/?	G/G	G/G	A/G	C/C	G/G	A/A	A/C
B_6	C/C	G/G	A/A	A/G	C/C	A/A	G/G	G/G	G/A	A/A	G/G	G/G	T/T	G/G	T/T	A/A	A/A	G/G	G/G	T/T	G/G	A/A	A/A
B_83	C/C	G/G	G/G	A/G	C/C	T/T	C/C	G/G	G/A	A/A	A/A	C/C	T/A	A/A	C/C	A/T	A/A	G/G	G/G	C/C	G/G	A/A	A/A
H_11	C/C	G/G	?/?	?/?	C/C	A/A	C/C	?/?	?/?	T/T	G/G	C/C	T/T	A/A	C/C	?/?	G/G	G/G	A/A	T/T	G/G	A/A	C/C
H_13	C/G	C/G	A/A	A/G	A/A	A/A	C/C	?/?	?/?	?/?	?/?	G/C	T/A	A/A	C/C	?/?	G/G	G/G	A/A	C/C	G/G	G/G	C/C
H_14	G/G	C/C	A/A	G/G	A/A	T/T	C/C	T/G	?/?	A/A	G/G	G/G	T/T	A/A	C/C	T/T	A/A	A/G	A/A	T/T	G/G	G/A	A/C
H_24	C/C	G/G	?/?	?/?	A/A	A/A	G/G	?/?	?/?	T/T	?/?	G/G	T/T	A/A	C/C	?/?	G/A	A/G	A/A	C/C	G/G	A/A	C/C
H_39	C/C	G/G	A/A	G/G	C/C	T/T	C/C	T/G	G/A	A/A	G/G	G/C	T/T	A/A	C/C	?/?	A/A	A/A	A/A	T/T	G/G	G/G	?/?
H_4	C/C	G/G	A/A	A/G	C/C	T/T	C/C	?/?	?/?	?/?	G/G	?/?	T/T	G/G	T/C	?/?	A/A	A/G	A/A	C/C	G/G	A/A	C/C
H_51	C/C	G/G	A/A	A/G	C/C	A/A	C/G	?/?	?/?	T/T	?/?	G/C	T/T	G/A	T/T	?/?	G/A	A/G	G/G	C/C	G/G	A/A	A/C
H_52	?/?	G/G	A/A	G/G	C/C	A/A	C/C	T/G	G/A	?/?	G/A	C/C	T/T	G/G	T/C	A/T	A/A	A/G	G/G	C/C	G/G	A/A	A/C
H_54	C/C	G/G	A/A	G/G	A/A	T/T	C/C	T/G	?/?	?/?	A/A	C/C	T/T	G/A	T/T	T/T	A/A	G/G	A/A	C/C	G/G	A/A	A/C
H_55	G/G	C/C	A/A	A/G	A/A	A/A	G/G	T/G	?/?	A/A	G/G	G/G	T/A	A/A	C/C	A/T	A/A	A/A	G/G	C/C	A/A	A/A	A/A
H_56	C/C	G/G	A/A	A/G	C/C	T/T	G/G	?/?	?/?	T/T	G/G	G/C	T/T	A/A	C/C	T/T	G/G	G/G	A/A	T/T	G/G	G/A	C/C
H_6	G/G	C/C	?/?	?/?	C/C	A/A	C/C	?/?	?/?	?/?	A/A	C/C	T/T	G/G	C/C	?/?	G/A	A/G	?/?	C/C	G/G	G/A	A/C
H_63	C/C	G/G	A/A	G/G	A/A	T/T	G/G	T/G	?/?	T/T	A/A	G/G	T/A	A/A	T/T	A/A	G/G	A/A	G/G	C/C	G/G	A/A	C/C
H_67	G/G	C/C	G/G	G/G	C/C	T/T	C/C	T/G	?/?	T/T	A/A	G/G	T/A	G/G	T/T	A/T	A/A	G/G	G/G	C/C	G/G	A/A	C/C
H_78	C/G	C/G	A/A	?/?	C/C	?/?	C/C	?/?	?/?	?/?	?/?	?/?	T/T	G/A	T/C	T/T	A/A	?/?	A/A	T/T	G/G	G/A	C/C
H_9	?/?	C/C	?/?	?/?	C/C	A/A	?/?	?/?	?/?	?/?	?/?	?/?	T/T	G/G	C/C	?/?	G/A	G/G	?/?	C/C	A/A	G/A	A/C
N_10	?/?	C/C	A/A	A/G	C/A	T/T	G/G	?/?	?/?	?/?	?/?	?/?	T/A	?/?	C/C	?/?	?/?	A/A	A/A	T/T	A/A	A/A	?/?
N_102	G/G	C/C	A/A	A/G	C/A	A/A	C/C	?/?	G/A	T/A	G/A	G/G	T/A	G/G	C/C	A/A	G/A	A/G	?/?	T/C	?/?	A/A	A/C
N_103	C/G	C/G	G/G	A/G	C/A	A/A	C/C	G/G	G/G	A/A	G/G	C/C	T/T	A/A	T/T	A/T	G/G	A/A	G/G	T/T	A/A	A/A	C/C
N_11	?/?	?/?	G/G	G/G	A/A	A/A	C/C	?/?	?/?	T/T	?/?	?/?	T/T	?/?	C/C	?/?	G/G	G/G	G/G	?/?	A/A	A/A	?/?
N_113	G/G	C/C	G/G	G/G	A/A	A/A	C/C	?/?	?/?	T/T	A/A	?/?	T/T	G/G	C/C	A/A	G/A	G/G	A/A	T/T	G/G	A/A	A/A
N_114	G/G	C/C	A/A	A/G	C/A	T/T	C/C	T/G	G/G	A/A	G/G	?/?	T/T	?/?	C/C	A/A	A/A	A/A	A/A	C/C	A/G	G/G	A/A
N_116	G/G	?/?	A/A	A/G	C/A	A/A	G/G	T/T	A/A	T/T	A/A	?/?	T/T	?/?	T/T	A/A	G/G	A/A	A/A	C/C	G/G	A/A	A/A
N_12	?/?	G/G	A/A	G/G	A/A	A/A	G/G	T/G	?/?	T/T	?/?	?/?	T/T	?/?	T/T	?/?	G/G	?/?	A/A	C/C	A/A	A/A	A/A
N_14	C/G	C/G	A/A	G/G	A/A	A/A	G/G	T/T	G/A	T/T	A/A	G/G	T/T	A/A	C/C	?/?	G/G	A/G	A/A	C/C	G/G	A/A	A/A
N_3	G/G	C/C	A/A	G/G	C/A	A/A	C/C	?/?	?/?	A/A	G/G	?/?	T/A	?/?	C/C	?/?	G/G	A/A	G/G	C/C	A/G	A/A	A/A
N_34	C/C	G/G	A/A	G/G	A/A	A/A	C/C	T/G	A/A	T/T	G/G	C/C	A/A	A/A	C/C	A/A	G/G	A/A	G/G	C/C	G/G	A/A	A/A
N_38	C/C	G/G	G/G	G/G	C/A	A/A	C/C	G/G	A/A	T/A	G/G	G/G	A/A	A/A	C/C	A/T	G/G	G/G	?/?	C/C	A/A	G/G	A/A
N_43	?/?	C/G	G/G	G/G	C/C	?/?	G/G	G/G	?/?	?/?	G/G	C/C	A/A	G/G	C/C	?/?	G/A	G/G	A/A	T/T	A/G	?/?	?/?
N_44	C/C	G/G	?/?	A/G	A/A	T/T	C/C	T/G	G/A	T/T	G/G	C/C	T/T	G/G	T/C	A/T	G/A	G/G	A/A	T/C	A/G	G/G	A/A
N_52	G/G	G/G	G/G	G/G	C/A	T/T	C/C	T/G	G/A	A/A	G/G	C/C	T/T	G/G	T/T	A/A	G/G	A/A	G/G	T/T	G/G	A/A	A/A
N_54	C/C	G/G	A/A	A/G	A/A	A/A	C/C	T/G	G/G	A/A	A/A	C/C	T/T	?/?	T/C	A/T	G/A	A/A	A/G	T/T	A/A	A/A	A/A
N_57	C/C	G/G	?/?	G/G	?/?	T/T	G/G	G/G	?/?	?/?	G/G	C/C	A/A	G/G	C/C	T/T	A/A	G/G	A/A	?/?	A/A	A/A	?/?
N_63	G/G	C/C	G/G	A/G	A/A	A/A	C/C	T/G	A/A	A/A	G/G	C/C	A/A	G/G	C/C	A/A	G/G	G/G	A/A	C/C	G/G	G/G	A/A
N_67	G/G	C/C	G/G	G/G	C/A	A/A	G/G	T/T	G/G	A/A	G/G	C/C	T/T	A/A	C/C	A/T	G/G	G/G	A/A	T/T	G/G	G/G	C/C
N_7	C/C	G/G	A/A	A/G	C/A	T/T	G/G	?/?	?/?	A/A	A/A	?/?	A/A	?/?	C/C	?/?	G/G	A/A	A/A	T/T	A/A	A/A	C/C
N_77	C/C	G/G	G/G	A/G	C/A	A/A	G/G	G/G	A/A	T/A	G/G	G/C	T/T	A/A	T/C	A/A	A/A	A/G	G/G	C/C	G/G	?/?	?/?
N_79	C/C	G/G	G/G	G/G	C/A	A/A	C/C	T/T	A/A	T/T	G/G	?/?	T/T	?/?	C/C	A/T	G/G	G/G	?/?	T/T	G/G	A/A	?/?
N_83	C/C	G/G	G/G	A/G	C/A	T/T	G/G	?/?	A/A	A/A	G/G	C/C	A/A	A/A	C/C	A/T	G/A	G/G	A/A	C/C	A/A	A/A	C/C
N_86	G/G	G/G	G/G	A/G	C/A	A/A	C/C	T/G	A/A	A/A	A/A	C/C	A/A	A/A	T/T	A/A	A/A	A/A	A/A	C/C	G/G	A/A	A/A
N_9	C/C	G/G	G/G	A/G	C/A	A/A	C/C	T/T	?/?	T/T	?/?	?/?	A/A	G/G	C/C	?/?	G/G	G/G	A/A	T/T	?/?	G/G	A/A
N_90	C/G	C/G	G/G	A/G	C/A	T/A	G/G	G/G	G/A	T/A	G/A	G/C	T/A	A/A	T/T	A/T	A/A	A/G	A/A	C/C	G/G	A/A	A/C
Z_32	C/C	G/G	G/G	A/G	C/G	T/T	C/C	T/G	G/A	A/A	G/A	C/C	A/A	G/G	C/C	A/A	G/G	G/G	G/G	C/C	A/A	G/G	C/C
Z_35	G/G	G/G	G/G	A/G	C/G	A/A	C/C	T/T	G/A	T/T	G/A	G/G	A/A	A/A	T/C	A/T	A/A	G/G	G/G	C/C	A/A	A/A	C/C
Z_36	C/C	C/G	G/G	G/G	?/?	T/T	C/C	?/?	?/?	T/T	?/?	?/?	T/T	A/A	C/C	A/A	A/A	A/A	A/A	C/C	G/G	G/G	A/A
Z_9	C/G	G/G	G/G	G/G	C/G	A/A	C/C	G/G	?/?	T/T	?/?	?/?	T/T	A/A	T/C	A/T	G/G	A/G	A/G	T/C	?/?	G/A	A/C
ZuHe9	G/G	C/C	A/A	A/G	C/C	A/A	C/G	T/G	G/G	?/?	A/A	G/G	T/A	G/G	T/C	A/T	A/A	?/?	A/G	T/C	G/G	?/?	A/C
